# Supplementary material for: Common gene signatures and molecular mechanisms of diabetic nephropathy and metabolic syndrome
Source: Front Public Health. 2023 Mar 30;11:1150122. doi: 10.3389/fpubh.2023.1150122 (PMC10151256; doi:10.3389/fpubh.2023.1150122)
Supplement: Supplementary file 1 [file Table_1.XLS]

## Sheet: Sheet1
ID	GSE number	Platform	samples	Source types	Disease	Group
1	GSE30529	GPL571	10 patients and 12 controls	PBMC	DN	Discovery cohort
2	GSE99340	GPL19184	18 patients and 4 controls	PBMC	DN	Validation cohort
3	GSE98895	GPL6947	20 patients and 20 controls	PBMC	Mets	Discovery cohort
4	GSE131882	GPL13112	3 patients and 3 controls	PBMC	DN	Validation cohort
