# Supplementary material for: Common gene signatures and molecular mechanisms of diabetic nephropathy and metabolic syndrome
Source: Front Public Health. 2023 Mar 30;11:1150122. doi: 10.3389/fpubh.2023.1150122 (PMC10151256; doi:10.3389/fpubh.2023.1150122)
Supplement: Supplementary file 2 [file Table_2.XLS]

## Sheet: Sheet1
HBB
THBS1
CCL2
CLEC7A
DPP4
BASP1
EPHX2
C3AR1
GDPD3
IL1B
SIGIRR
ZGPAT
LCN2
SLC2A3
TIMP1
MTHFD2
CEL
SRGN
SEC23IP
PTPRE
TLR1
PDSS1
SLA
KCNK10
PLEK
FPR2
DKK3
FMO4
PXMP2
SUMO4
CSF2RB
S100P
C2
DSE
DCXR
UPP1
CXCR4
TREM1
PKD2
SERINC3
PRKCA
MAN1A1
PDPR
CYP46A1
EBP
NLRP3
SMOX
CKAP4
UBE2J1
CTNNB1
FPR1
HYAL1
QPRT
GTF2H1
ADD3
PLAUR
STOM
AQP9
SLC2A4RG
DDX10
TRAP1
CD55
FBXO9
CAMK2G
LMAN2L
MST1
LBR
ACBD3
MAST3
ITPKB
DDAH2
PLEKHO2
ABAT
INVS
PRKCZ
EDNRB
SLC15A2
MARCKS
FOLR2
MTO1
DCK
ECHDC2
ANXA5
CPA3
SLC25A37
SLC46A3
HOOK2
NUDT9
TLR2
MEIS1
ALG13
LTF
SP3
TRIM27
TPM4
HMGB3
ID2
RNF141
KLKB1
CASP3
EFNA4
TGM2
CXCL1
HLX
ATP6V0E2
ARL4C
CYB5A
CEBPB
EHD4
CBR1
F8
CLC
FBXO22
GALNT1
ICAM1
LAMB3
PELO
AMT
SLC24A3
ATMIN
ST13
ITGAX
WDR59
PCBP2
SCAMP2
ETFB
ACADS
KCNJ1
VDAC3
SCAMP3
TERF2
TM7SF2
NSMAF
GCDH
MCCC1
NETO2
BICD2
SAT1
ACSM5
XPO7
SAP18
CENPJ
TTC12
PTCH1
DHX8
MRPS31
CST6
TMEM185B
GPT
DDX11
GPX7
CAV2
ARHGEF9
STIP1
RUSC1
CBX7
U2AF1
SH2B2
MNAT1
PPFIA1
POMT1
TTC27
LIMK2
CDCP1
RAI2
REXO2
HBD
TRIM46
NAGLU
GRSF1
NXT1
ACOT11
MTAP
FTSJ3
CLEC4E
AGXT
PALM
CNOT4
BBS1
TARBP1
BCS1L
RFNG
HSBP1
TMCO6
CGGBP1
NPR2
LETM1
DDX17
DENND3
TPD52L2
TPSAB1
USP20
SLCO3A1
P2RX1
MXD1
IVD
CNOT1
LSS
SIRT4
ZBTB25
HIVEP2
CD209
COMMD3
MAGOHB
POLR3C
RPIA
PRCC
PAPOLA
STMN1
IFNAR2
RBM41
POLR1E
PIGP
RUNX3
PTCD3
SERPINB8
IFNGR2
GLG1
ABCB4
ATP6V1G2
SLC11A1
SNRPB
DTWD1
ITGA2
POLR2H
CYP2J2
EFS
NISCH
COL14A1
ALOX15B
ATP9B
TPK1
PLA2G12A
CISD1
CDCA4
CHIC2
TUFM
ELP3
ARL3
MR1
NDUFAB1
MFAP4
GATA2
UQCRC1
COL13A1
CDK5RAP1
PCGF3
PRKAG2
DIAPH1
GSTA1
TRAF3IP2
TTC31
USP21
GART
PRAME
ADSL
PIK3R3
TBC1D8
CYB5R2
TGFBR1
SYF2
CTSG
PPP3CB
ECM1
ADCY1
GPR161
TCN1
PI3
