# Supplementary material for: Common gene signatures and molecular mechanisms of diabetic nephropathy and metabolic syndrome
Source: Front Public Health. 2023 Mar 30;11:1150122. doi: 10.3389/fpubh.2023.1150122 (PMC10151256; doi:10.3389/fpubh.2023.1150122)
Supplement: Supplementary file 3 [file Table_3.XLS]

## Sheet: Sheet1
AVPI1
VEGFA
FXR2
SNTA1
BTNL2
GNAQ
LONRF3
ICOSLG
SNX15
DLST
BAIAP2
SMAD3
FURIN
GNA13
MRPS22
ZNF771
FUT6
PPIG
SLC31A1
PIAS2
PAFAH2
ECHDC3
