# Supplementary material for: Common gene signatures and molecular mechanisms of diabetic nephropathy and metabolic syndrome
Source: Front Public Health. 2023 Mar 30;11:1150122. doi: 10.3389/fpubh.2023.1150122 (PMC10151256; doi:10.3389/fpubh.2023.1150122)
Supplement: Supplementary file 4 [file Table_4.XLS]

## Sheet: Sheet1
PDLIM1
CD48
PDIA6
CD53
ITGB2
CX3CR1
ECT2
GZMA
TUBB
APOBEC3G
SYK
PLAC8
PRKD2
TUBA1B
TUBA1A
CASP4
CORO1A
CD52
ATIC
CD2
PLEKHA1
BRD7
ACSL5
ZDHHC13
MYC
TXLNA
CCL5
PFN1
TMSB10
TRAM2
LAMA5
BTN3A3
SRPK2
EVL
TES
ARPC1B
SUV420H1
PYCARD
PAK2
ACTR1A
STT3A
LPXN
ADA
RNPEP
VAV1
TBCB
SYT11
DYNC1H1
LMNB2
RPA2
YEATS2
FZD2
SLC27A3
INTS9
NCL
LAT
PARP8
FAM50A
CRIP1
IL27RA
AMMECR1
ARHGAP25
MAPKAPK5
CSF1R
CPNE1
MAPK13
MICAL1
ACTL6A
RALY
TINF2
P4HB
PCNA
TRPV2
MCM7
CSGALNACT1
GMFG
SETBP1
EXOSC8
INTS8
TCF4
GLS
AOAH
LPIN2
PAFAH1B3
MYO1F
PRF1
