# Supplementary material for: Common gene signatures and molecular mechanisms of diabetic nephropathy and metabolic syndrome
Source: Front Public Health. 2023 Mar 30;11:1150122. doi: 10.3389/fpubh.2023.1150122 (PMC10151256; doi:10.3389/fpubh.2023.1150122)
Supplement: Supplementary file 5 [file Table_5.XLS]

## Sheet: Sheet1
Gene	Coef
CX3CR1	1.30731
SYK	0.651171
TUBA1B	0.713274
CD52	0.55324
PLEKHA1	0.0658337
PAK2	0.0916992
CSGALNACT1	0.110314
