# Supplementary material for: Common gene signatures and molecular mechanisms of diabetic nephropathy and metabolic syndrome
Source: Front Public Health. 2023 Mar 30;11:1150122. doi: 10.3389/fpubh.2023.1150122 (PMC10151256; doi:10.3389/fpubh.2023.1150122)
Supplement: Supplementary file 6 [file Table_6.XLS]

## Sheet: Sheet1
	orig.ident	nCount_RNA	nFeature_RNA	Group	percent.mt	percent.HB	RNA_snn_res.0.8	seurat_clusters	cell_type
AAACCTGAGGGTCTCC-1_1	control1	3542	1879	Control	3.72671	0	8	8	Collecting_duct_cell
AAACCTGCACGGCGTT-1_1	control1	932	761	Control	2.6824	0	0	0	Proximal_tubule_cell
AAACCTGCAGTCAGAG-1_1	control1	2061	1335	Control	1.11596	0	1	1	Proximal_tubule_cell
AAACCTGTCAGCACAT-1_1	control1	1155	850	Control	2.25108	0	6	6	Distal_tubule_cell
AAACCTGTCCCATTAT-1_1	control1	2020	1228	Control	0.0990099	0	4	4	Collecting_duct_cell
AAACGGGCACTACAGT-1_1	control1	4612	2059	Control	1.12749	0	9	9	B_cell
AAACGGGCAGCTCGCA-1_1	control1	7693	2322	Control	0.493956	0	13	13	Intercalated_cell
AAACGGGCATAGAAAC-1_1	control1	5916	2441	Control	2.5524	0	12	12	Podocyte
AAACGGGGTTAAGACA-1_1	control1	1352	971	Control	6.8787	0	1	1	Proximal_tubule_cell
AAACGGGTCCTAGTGA-1_1	control1	521	419	Control	7.67754	0	6	6	Distal_tubule_cell
AAACGGGTCGGAGCAA-1_1	control1	4637	1947	Control	1.03515	0	7	7	Endothelial_cell
AAACGGGTCTGCTGCT-1_1	control1	2733	1631	Control	1.82949	0	4	4	Collecting_duct_cell
AAAGATGAGAGCCTAG-1_1	control1	1694	1128	Control	1.71192	0	11	11	Proximal_tubule_cell
AAAGATGAGCCGATTT-1_1	control1	614	501	Control	5.37459	0	0	0	Proximal_tubule_cell
AAAGATGAGCCTATGT-1_1	control1	717	590	Control	3.76569	0	0	0	Proximal_tubule_cell
AAAGATGAGTGGTCCC-1_1	control1	3432	1704	Control	0.815851	0	5	5	Distal_tubule_cell
AAAGATGGTTCCAACA-1_1	control1	3190	1520	Control	1.09718	0	16	16	Macrophages
AAAGATGTCAGCATGT-1_1	control1	1147	879	Control	1.74368	0	1	1	Proximal_tubule_cell
AAAGATGTCATCTGTT-1_1	control1	1596	1153	Control	1.37845	0	1	1	Proximal_tubule_cell
AAAGATGTCCAAACTG-1_1	control1	879	703	Control	3.41297	0	0	0	Proximal_tubule_cell
AAAGATGTCTGTCCGT-1_1	control1	1902	1116	Control	1.78759	0	8	8	Collecting_duct_cell
AAAGCAAAGATGTTAG-1_1	control1	1752	1208	Control	1.19863	0	1	1	Proximal_tubule_cell
AAAGCAAAGCGATGAC-1_1	control1	2384	1346	Control	0.880872	0	5	5	Distal_tubule_cell
AAAGCAAAGGTAAACT-1_1	control1	1172	833	Control	2.38908	0	6	6	Distal_tubule_cell
AAAGCAACACGCCAGT-1_1	control1	651	508	Control	3.99386	0	3	3	Collecting_duct_cell
AAAGCAAGTAGCGTGA-1_1	control1	608	521	Control	3.45395	0	12	12	Podocyte
AAAGCAAGTCCGAAGA-1_1	control1	3777	2132	Control	0.555997	0	1	1	Proximal_tubule_cell
AAAGCAAGTCGCCATG-1_1	control1	587	475	Control	3.40716	0	6	6	Distal_tubule_cell
AAAGCAATCAGTTTGG-1_1	control1	2670	1452	Control	0.82397	0	19	19	Macrophages
AAAGCAATCGCATGGC-1_1	control1	1136	826	Control	3.60915	0	0	0	Proximal_tubule_cell
AAAGTAGAGGCTCAGA-1_1	control1	2526	1478	Control	1.82106	0	13	13	Intercalated_cell
AAAGTAGAGGTAAACT-1_1	control1	2011	1196	Control	2.73496	0	3	3	Collecting_duct_cell
AAAGTAGAGGTAGCCA-1_1	control1	1961	1352	Control	1.07088	0	1	1	Proximal_tubule_cell
AAAGTAGGTGTCGCTG-1_1	control1	1808	1117	Control	2.2677	0	7	7	Endothelial_cell
AAATGCCCAGTCGATT-1_1	control1	2343	1301	Control	2.90226	0	10	10	Collecting_duct_cell
AAATGCCGTAGCGATG-1_1	control1	5969	2441	Control	0.720389	0	5	5	Distal_tubule_cell
AAATGCCTCTGGTATG-1_1	control1	2593	1424	Control	1.19553	0	9	9	B_cell
AAATGCCTCTTCTGGC-1_1	control1	531	432	Control	3.76648	0	0	0	Proximal_tubule_cell
AACACGTCACAAGTAA-1_1	control1	2142	1435	Control	0.887021	0	1	1	Proximal_tubule_cell
AACACGTCACGGCGTT-1_1	control1	748	544	Control	0.935829	0	3	3	Collecting_duct_cell
AACACGTGTAGTGAAT-1_1	control1	1439	895	Control	2.15427	0	14	14	Endothelial_cell
AACACGTGTCATATGC-1_1	control1	2580	1570	Control	0.813953	0	5	5	Distal_tubule_cell
AACACGTTCATTATCC-1_1	control1	4437	2207	Control	2.47915	0	1	1	Proximal_tubule_cell
AACACGTTCCATGAGT-1_1	control1	4771	2206	Control	1.2576	0	13	13	Intercalated_cell
AACCATGAGACAATAC-1_1	control1	548	437	Control	0.912409	0	12	12	Podocyte
AACCATGAGAGACGAA-1_1	control1	1473	1066	Control	1.90088	0	0	0	Proximal_tubule_cell
AACCATGAGGACTGGT-1_1	control1	5243	2488	Control	0.43868	0	1	1	Proximal_tubule_cell
AACCATGAGTGTGAAT-1_1	control1	1248	893	Control	2.16346	0	5	5	Distal_tubule_cell
AACCATGCACGTCTCT-1_1	control1	2058	1407	Control	1.21477	0	1	1	Proximal_tubule_cell
AACCATGCATGGATGG-1_1	control1	524	436	Control	4.58015	0	0	0	Proximal_tubule_cell
AACCATGGTTAAGTAG-1_1	control1	631	516	Control	8.24089	0	2	2	Distal_tubule_cell
AACCATGTCCTGTAGA-1_1	control1	2934	1707	Control	0.886162	0	9	9	B_cell
AACCGCGCATGTTGAC-1_1	control1	5184	2454	Control	0.520833	0	4	4	Collecting_duct_cell
AACCGCGGTAAACCTC-1_1	control1	1447	977	Control	1.5895	0	3	3	Collecting_duct_cell
AACCGCGGTCAATGTC-1_1	control1	3441	1936	Control	1.10433	0	4	4	Collecting_duct_cell
AACGTTGAGAAGGCCT-1_1	control1	1006	774	Control	3.37972	0	2	2	Distal_tubule_cell
AACGTTGAGGTGACCA-1_1	control1	3702	1710	Control	0.972447	0	14	14	Endothelial_cell
AACGTTGAGTATTGGA-1_1	control1	854	617	Control	4.56674	0	6	6	Distal_tubule_cell
AACGTTGCAATGGTCT-1_1	control1	4245	2067	Control	2.3086	0	9	9	B_cell
AACGTTGCATATGAGA-1_1	control1	7061	2235	Control	0.467356	0	10	10	Collecting_duct_cell
AACTCAGAGATGTGTA-1_1	control1	855	671	Control	8.53801	0	12	12	Podocyte
AACTCAGCAATGGTCT-1_1	control1	5402	2307	Control	0.796001	0	19	19	Macrophages
AACTCAGCACTAAGTC-1_1	control1	1000	754	Control	4.1	0	0	0	Proximal_tubule_cell
AACTCAGGTCAAACTC-1_1	control1	1414	1034	Control	2.12164	0	0	0	Proximal_tubule_cell
AACTCCCCAATTCCTT-1_1	control1	1195	900	Control	3.09623	0	0	0	Proximal_tubule_cell
AACTCCCCATCGATGT-1_1	control1	1616	978	Control	0.123762	0	16	16	Macrophages
AACTCCCGTACCGCTG-1_1	control1	520	444	Control	3.84615	0	0	0	Proximal_tubule_cell
AACTCCCGTCTTCGTC-1_1	control1	4297	2121	Control	0.442169	0	4	4	Collecting_duct_cell
AACTCCCGTTAGATGA-1_1	control1	3153	1544	Control	1.87123	0	14	14	Endothelial_cell
AACTCCCGTTAGTGGG-1_1	control1	837	668	Control	3.10633	0	0	0	Proximal_tubule_cell
AACTCCCTCCTTGACC-1_1	control1	5111	2311	Control	0.665232	0	14	14	Endothelial_cell
AACTCCCTCTGGCGAC-1_1	control1	504	418	Control	5.55556	0	0	0	Proximal_tubule_cell
AACTCCCTCTGTGCAA-1_1	control1	1338	896	Control	2.39163	0	5	5	Distal_tubule_cell
AACTCCCTCTTGACGA-1_1	control1	6670	2499	Control	0.23988	0	4	4	Collecting_duct_cell
AACTCTTAGCGTTTAC-1_1	control1	586	489	Control	2.90102	0	12	12	Podocyte
AACTCTTAGTAGATGT-1_1	control1	5168	2232	Control	2.05108	0.0193498	15	15	Podocyte
AACTCTTCAACTGCTA-1_1	control1	3262	1446	Control	1.31821	0	16	16	Macrophages
AACTCTTCAGGGAGAG-1_1	control1	2542	1520	Control	3.4225	0	2	2	Distal_tubule_cell
AACTCTTCATGTTGAC-1_1	control1	3367	2018	Control	0.712801	0	1	1	Proximal_tubule_cell
AACTCTTGTGACTACT-1_1	control1	683	550	Control	5.27086	0	0	0	Proximal_tubule_cell
AACTCTTTCACCTTAT-1_1	control1	5326	2381	Control	0.45062	0	5	5	Distal_tubule_cell
AACTCTTTCTTCGAGA-1_1	control1	625	528	Control	4.64	0	0	0	Proximal_tubule_cell
AACTGGTAGAAGGCCT-1_1	control1	572	463	Control	5.41958	0	9	9	B_cell
AACTGGTAGCGTAATA-1_1	control1	850	686	Control	5.88235	0	0	0	Proximal_tubule_cell
AACTGGTAGCTGTCTA-1_1	control1	2359	1525	Control	2.96736	0	1	1	Proximal_tubule_cell
AACTGGTAGGATGTAT-1_1	control1	4891	1854	Control	1.06318	0	16	16	Macrophages
AACTGGTAGGATTCGG-1_1	control1	1259	926	Control	2.62113	0	12	12	Podocyte
AACTGGTCATACTACG-1_1	control1	1729	1060	Control	2.94968	0	5	5	Distal_tubule_cell
AACTGGTCATGACATC-1_1	control1	577	470	Control	4.85269	0	6	6	Distal_tubule_cell
AACTGGTCATTGAGCT-1_1	control1	604	480	Control	5.7947	0	2	2	Distal_tubule_cell
AACTGGTGTACTCAAC-1_1	control1	1611	1144	Control	3.97269	0	0	0	Proximal_tubule_cell
AACTGGTGTCCTCTTG-1_1	control1	1111	839	Control	4.05041	0	0	0	Proximal_tubule_cell
AACTGGTGTGGTCCGT-1_1	control1	1832	1143	Control	1.58297	0	6	6	Distal_tubule_cell
AACTGGTGTTATGCGT-1_1	control1	1671	1142	Control	3.71035	0	4	4	Collecting_duct_cell
AACTGGTGTTGAGGTG-1_1	control1	772	620	Control	3.75648	0	7	7	Endothelial_cell
AACTGGTTCATCATTC-1_1	control1	3901	1932	Control	1.61497	0	7	7	Endothelial_cell
AACTGGTTCATGTAGC-1_1	control1	6278	2191	Control	0.923861	0	12	12	Podocyte
AACTTTCAGGCATGGT-1_1	control1	3715	2118	Control	0.753701	0	1	1	Proximal_tubule_cell
AACTTTCCAAAGTCAA-1_1	control1	1781	1276	Control	1.516	0	1	1	Proximal_tubule_cell
AACTTTCCATCACGTA-1_1	control1	1491	891	Control	0.268276	0	10	10	Collecting_duct_cell
AACTTTCGTCAAAGAT-1_1	control1	700	588	Control	4	0	2	2	Distal_tubule_cell
AACTTTCGTTAAGATG-1_1	control1	5789	2353	Control	0.552772	0	12	12	Podocyte
AACTTTCTCAGTTGAC-1_1	control1	785	632	Control	7.26115	0	0	0	Proximal_tubule_cell
AACTTTCTCCCATTAT-1_1	control1	826	635	Control	1.33172	0	2	2	Distal_tubule_cell
AACTTTCTCTAGCACA-1_1	control1	1210	912	Control	1.40496	0	0	0	Proximal_tubule_cell
AAGACCTAGTTATCGC-1_1	control1	2175	1415	Control	0.689655	0	1	1	Proximal_tubule_cell
AAGACCTCACCGCTAG-1_1	control1	4708	2258	Control	0.531011	0	1	1	Proximal_tubule_cell
AAGACCTGTAAAGGAG-1_1	control1	2436	1530	Control	2.38095	0	4	4	Collecting_duct_cell
AAGACCTGTAAGTTCC-1_1	control1	2471	1484	Control	1.29502	0	4	4	Collecting_duct_cell
AAGACCTGTAGCCTCG-1_1	control1	5936	2314	Control	0.353774	0	13	13	Intercalated_cell
AAGCCGCAGCCACGTC-1_1	control1	846	659	Control	2.95508	0	12	12	Podocyte
AAGCCGCAGTGGTCCC-1_1	control1	5384	2306	Control	0.278603	0	5	5	Distal_tubule_cell
AAGCCGCCAATGAAAC-1_1	control1	731	594	Control	5.33516	0	0	0	Proximal_tubule_cell
AAGCCGCCATGTCTCC-1_1	control1	565	466	Control	5.30973	0	2	2	Distal_tubule_cell
AAGCCGCGTACTTGAC-1_1	control1	662	528	Control	6.79758	0	7	7	Endothelial_cell
AAGCCGCGTCCGCTGA-1_1	control1	3257	1584	Control	0.921093	0	15	15	Podocyte
AAGCCGCTCGTGGGAA-1_1	control1	3343	1847	Control	0.688005	0	5	5	Distal_tubule_cell
AAGCCGCTCTTCAACT-1_1	control1	881	673	Control	2.61067	0	6	6	Distal_tubule_cell
AAGGAGCAGGCAGTCA-1_1	control1	643	503	Control	3.7325	0	13	13	Intercalated_cell
AAGGAGCCAAGCGATG-1_1	control1	618	526	Control	5.33981	0	0	0	Proximal_tubule_cell
AAGGAGCCAGTATGCT-1_1	control1	529	420	Control	4.7259	0	0	0	Proximal_tubule_cell
AAGGAGCCATACAGCT-1_1	control1	2376	1421	Control	0.631313	0	11	11	Proximal_tubule_cell
AAGGAGCCATTCTCAT-1_1	control1	3714	1654	Control	3.79645	0	13	13	Intercalated_cell
AAGGAGCGTACGCACC-1_1	control1	761	603	Control	2.89093	0	0	0	Proximal_tubule_cell
AAGGAGCGTCGAGTTT-1_1	control1	969	660	Control	0.412797	0	5	5	Distal_tubule_cell
AAGGAGCGTTACAGAA-1_1	control1	2706	1574	Control	0.702143	0	20	20	T_cell
AAGGAGCTCGCCTGAG-1_1	control1	807	646	Control	2.72615	0	6	6	Distal_tubule_cell
AAGGAGCTCGCGGATC-1_1	control1	736	584	Control	2.03804	0	6	6	Distal_tubule_cell
AAGGCAGAGCGATATA-1_1	control1	1338	942	Control	3.21375	0	2	2	Distal_tubule_cell
AAGGCAGAGCGCCTTG-1_1	control1	727	582	Control	3.16369	0	2	2	Distal_tubule_cell
AAGGCAGAGTGCGATG-1_1	control1	1963	1244	Control	1.52827	0	7	7	Endothelial_cell
AAGGCAGAGTGTACGG-1_1	control1	1374	872	Control	1.38282	0	5	5	Distal_tubule_cell
AAGGCAGCACGAGAGT-1_1	control1	4920	2322	Control	0.528455	0	4	4	Collecting_duct_cell
AAGGCAGGTAAGTGTA-1_1	control1	2789	1613	Control	1.57763	0	5	5	Distal_tubule_cell
AAGGCAGGTACGACCC-1_1	control1	1284	940	Control	1.40187	0	0	0	Proximal_tubule_cell
AAGGCAGTCCCACTTG-1_1	control1	4275	1813	Control	1.12281	0	18	18	Endothelial_cell
AAGGCAGTCTTGCCGT-1_1	control1	3915	2121	Control	0.996169	0	4	4	Collecting_duct_cell
AAGGTTCAGACTGTAA-1_1	control1	689	555	Control	4.78955	0	0	0	Proximal_tubule_cell
AAGGTTCAGGAATCGC-1_1	control1	2997	1508	Control	1.83517	0	14	14	Endothelial_cell
AAGGTTCAGTGCGATG-1_1	control1	2613	1626	Control	1.07157	0	1	1	Proximal_tubule_cell
AAGGTTCGTCATGCCG-1_1	control1	620	490	Control	4.03226	0	6	6	Distal_tubule_cell
AAGTCTGAGAAACCGC-1_1	control1	1352	970	Control	2.07101	0	0	0	Proximal_tubule_cell
AAGTCTGAGATATACG-1_1	control1	1800	1201	Control	6.38889	0	1	1	Proximal_tubule_cell
AAGTCTGAGATGTGTA-1_1	control1	1631	1053	Control	2.20723	0	6	6	Distal_tubule_cell
AAGTCTGAGCAATATG-1_1	control1	1325	969	Control	4.5283	0	0	0	Proximal_tubule_cell
AAGTCTGAGGCATGGT-1_1	control1	3939	1874	Control	9.24092	0	9	9	B_cell
AAGTCTGGTAAGTTCC-1_1	control1	874	684	Control	4.46224	0	0	0	Proximal_tubule_cell
AAGTCTGTCCCAAGTA-1_1	control1	514	436	Control	6.61479	0	0	0	Proximal_tubule_cell
AAGTCTGTCTCGTTTA-1_1	control1	3458	1907	Control	2.57374	0	1	1	Proximal_tubule_cell
AATCCAGAGACACGAC-1_1	control1	4625	2423	Control	0.648649	0	1	1	Proximal_tubule_cell
AATCCAGAGAGCTTCT-1_1	control1	1164	873	Control	1.71821	0	0	0	Proximal_tubule_cell
AATCCAGAGGAGTAGA-1_1	control1	1931	1326	Control	1.60539	0	1	1	Proximal_tubule_cell
AATCCAGAGGTCGGAT-1_1	control1	2840	1435	Control	2.21831	0	15	15	Podocyte
AATCCAGAGTCCAGGA-1_1	control1	1042	794	Control	6.71785	0	0	0	Proximal_tubule_cell
AATCCAGCAGGACGTA-1_1	control1	4535	1808	Control	0.61742	0	18	18	Endothelial_cell
AATCCAGTCTCGATGA-1_1	control1	1378	1013	Control	2.17707	0	1	1	Proximal_tubule_cell
AATCCAGTCTTCCTTC-1_1	control1	2944	1870	Control	1.18886	0	4	4	Collecting_duct_cell
AATCGGTCAAGCCCAC-1_1	control1	1790	1139	Control	6.53631	0	9	9	B_cell
AATCGGTCACTGAAGG-1_1	control1	542	446	Control	8.85609	0	0	0	Proximal_tubule_cell
AATCGGTTCCGCAGTG-1_1	control1	736	586	Control	3.66848	0	6	6	Distal_tubule_cell
AATCGGTTCGAATCCA-1_1	control1	779	637	Control	3.08087	0	0	0	Proximal_tubule_cell
AATCGGTTCTCGTTTA-1_1	control1	693	559	Control	2.886	0	14	14	Endothelial_cell
ACACCAACAATGAAAC-1_1	control1	3734	1768	Control	5.51687	0	12	12	Podocyte
ACACCAACATATGCTG-1_1	control1	557	425	Control	8.07899	0	9	9	B_cell
ACACCAAGTAAACCTC-1_1	control1	1263	811	Control	2.45447	0	17	17	Macrophages
ACACCAAGTAACGACG-1_1	control1	1295	949	Control	1.31274	0	0	0	Proximal_tubule_cell
ACACCAAGTGTGCGTC-1_1	control1	4179	1964	Control	0.382867	0	9	9	B_cell
ACACCAAGTTCAGTAC-1_1	control1	507	433	Control	5.52268	0	2	2	Distal_tubule_cell
ACACCAATCAACGCTA-1_1	control1	1945	1288	Control	1.43959	0	4	4	Collecting_duct_cell
ACACCAATCCCAACGG-1_1	control1	4688	2428	Control	0.575939	0	2	2	Distal_tubule_cell
ACACCCTCAACCGCCA-1_1	control1	2041	1167	Control	2.49878	0	18	18	Endothelial_cell
ACACCCTCAAGCTGGA-1_1	control1	2832	1559	Control	0.812147	0	7	7	Endothelial_cell
ACACCGGAGCGATCCC-1_1	control1	786	655	Control	2.16285	0	0	0	Proximal_tubule_cell
ACACCGGAGGGCATGT-1_1	control1	1891	1272	Control	1.95664	0	4	4	Collecting_duct_cell
ACACCGGCATCTCGCT-1_1	control1	567	476	Control	3.88007	0	0	0	Proximal_tubule_cell
ACACCGGGTCTAAACC-1_1	control1	768	627	Control	4.6875	0	0	0	Proximal_tubule_cell
ACACCGGGTTACGGAG-1_1	control1	3833	1860	Control	0.547874	0	7	7	Endothelial_cell
ACACCGGTCACCACCT-1_1	control1	1047	754	Control	4.68004	0	7	7	Endothelial_cell
ACACCGGTCATCGGAT-1_1	control1	501	432	Control	3.39321	0	0	0	Proximal_tubule_cell
ACACTGAAGACGCACA-1_1	control1	2601	1304	Control	0.384468	0	7	7	Endothelial_cell
ACACTGAAGCGTTCCG-1_1	control1	964	751	Control	3.0083	0	6	6	Distal_tubule_cell
ACACTGAAGGCGACAT-1_1	control1	6606	2467	Control	0.46927	0	10	10	Collecting_duct_cell
ACACTGACAATGACCT-1_1	control1	717	556	Control	2.92887	0	0	0	Proximal_tubule_cell
ACACTGAGTAGAAAGG-1_1	control1	3187	1706	Control	1.06683	0	5	5	Distal_tubule_cell
ACACTGATCACATACG-1_1	control1	957	705	Control	2.92581	0	7	7	Endothelial_cell
ACACTGATCAGTGTTG-1_1	control1	559	465	Control	2.68336	0	0	0	Proximal_tubule_cell
ACACTGATCATGTGGT-1_1	control1	3546	2139	Control	1.26904	0	4	4	Collecting_duct_cell
ACAGCCGAGTGGGATC-1_1	control1	2774	1749	Control	2.66763	0	1	1	Proximal_tubule_cell
ACAGCCGCAAAGGCGT-1_1	control1	3338	1615	Control	1.19832	0	8	8	Collecting_duct_cell
ACAGCCGCAATCGGTT-1_1	control1	4057	1963	Control	0.739463	0	7	7	Endothelial_cell
ACAGCCGCATGAAGTA-1_1	control1	748	608	Control	5.88235	0	7	7	Endothelial_cell
ACAGCCGGTTAAAGAC-1_1	control1	505	423	Control	7.52475	0	6	6	Distal_tubule_cell
ACAGCCGGTTCGAATC-1_1	control1	1829	1229	Control	1.64024	0	6	6	Distal_tubule_cell
ACAGCCGTCGGGAGTA-1_1	control1	502	390	Control	7.76892	0	6	6	Distal_tubule_cell
ACAGCCGTCTAACTGG-1_1	control1	1104	744	Control	4.61957	0	13	13	Intercalated_cell
ACAGCTAAGAGCTGCA-1_1	control1	773	628	Control	4.65718	0	0	0	Proximal_tubule_cell
ACAGCTAAGATCCCAT-1_1	control1	2333	1328	Control	0.771539	0	8	8	Collecting_duct_cell
ACAGCTACAAATTGCC-1_1	control1	692	570	Control	4.19075	0	0	0	Proximal_tubule_cell
ACAGCTACACAGATTC-1_1	control1	1044	776	Control	2.87356	0	0	0	Proximal_tubule_cell
ACAGCTACATGGTAGG-1_1	control1	2097	1436	Control	2.33667	0	1	1	Proximal_tubule_cell
ACAGCTAGTTATGCGT-1_1	control1	595	456	Control	3.69748	0	2	2	Distal_tubule_cell
ACAGCTAGTTGTGGCC-1_1	control1	1648	1183	Control	1.51699	0	1	1	Proximal_tubule_cell
ACAGCTATCTCAAGTG-1_1	control1	947	737	Control	5.70222	0	2	2	Distal_tubule_cell
ACATACGAGACCTTTG-1_1	control1	890	731	Control	1.91011	0	0	0	Proximal_tubule_cell
ACATACGAGCACACAG-1_1	control1	777	625	Control	5.27671	0	0	0	Proximal_tubule_cell
ACATACGCAGTCAGCC-1_1	control1	1088	838	Control	3.49265	0	0	0	Proximal_tubule_cell
ACATACGCATATGAGA-1_1	control1	1718	1129	Control	2.67753	0	7	7	Endothelial_cell
ACATACGGTCGAGTTT-1_1	control1	2189	1475	Control	2.10142	0	0	0	Proximal_tubule_cell
ACATACGGTGCCTGTG-1_1	control1	1309	961	Control	1.60428	0	2	2	Distal_tubule_cell
ACATACGGTGCTCTTC-1_1	control1	4452	2410	Control	2.9425	0	1	1	Proximal_tubule_cell
ACATACGGTTCGCGAC-1_1	control1	965	752	Control	2.38342	0	7	7	Endothelial_cell
ACATACGTCCTCCTAG-1_1	control1	3492	1749	Control	0.45819	0	16	16	Macrophages
ACATCAGAGAGTACCG-1_1	control1	739	531	Control	3.92422	0	13	13	Intercalated_cell
ACATCAGAGTAATCCC-1_1	control1	5133	2261	Control	0.935126	0	12	12	Podocyte
ACATCAGCACGACGAA-1_1	control1	581	475	Control	8.43373	0	0	0	Proximal_tubule_cell
ACATCAGCAGTATAAG-1_1	control1	1561	1114	Control	1.6656	0	0	0	Proximal_tubule_cell
ACATCAGCATAGAAAC-1_1	control1	2286	1372	Control	1.31234	0	7	7	Endothelial_cell
ACATCAGGTATAGGTA-1_1	control1	1336	1016	Control	2.17066	0	0	0	Proximal_tubule_cell
ACATCAGGTCGGGTCT-1_1	control1	812	642	Control	2.58621	0	0	0	Proximal_tubule_cell
ACATCAGTCAGGCCCA-1_1	control1	2010	1278	Control	0.895522	0	6	6	Distal_tubule_cell
ACATCAGTCATGCAAC-1_1	control1	844	665	Control	4.85782	0	0	0	Proximal_tubule_cell
ACATCAGTCCGTACAA-1_1	control1	2786	1707	Control	1.22039	0	7	7	Endothelial_cell
ACATGGTAGAACTCGG-1_1	control1	763	596	Control	9.5675	0	0	0	Proximal_tubule_cell
ACATGGTAGTTTGCGT-1_1	control1	4321	1800	Control	0.462856	0	10	10	Collecting_duct_cell
ACATGGTCAATCGGTT-1_1	control1	4682	1863	Control	0.961128	0	18	18	Endothelial_cell
ACATGGTGTAGCGTAG-1_1	control1	530	445	Control	6.60377	0	0	0	Proximal_tubule_cell
ACATGGTTCGGCCGAT-1_1	control1	532	415	Control	7.14286	0	0	0	Proximal_tubule_cell
ACCAGTAAGAAACGAG-1_1	control1	2915	1791	Control	2.5729	0	4	4	Collecting_duct_cell
ACCAGTAAGGGCTTGA-1_1	control1	3591	2088	Control	0.863269	0	1	1	Proximal_tubule_cell
ACCAGTACAACACCTA-1_1	control1	3568	1885	Control	0.868834	0	1	1	Proximal_tubule_cell
ACCAGTACACAACGTT-1_1	control1	3229	1843	Control	0.371632	0	5	5	Distal_tubule_cell
ACCAGTACACACCGCA-1_1	control1	1232	930	Control	2.51623	0	0	0	Proximal_tubule_cell
ACCAGTACACCATCCT-1_1	control1	5671	2437	Control	0.758244	0	13	13	Intercalated_cell
ACCAGTACACTACAGT-1_1	control1	1091	837	Control	5.04125	0	0	0	Proximal_tubule_cell
ACCAGTACATATGAGA-1_1	control1	842	614	Control	4.86936	0	18	18	Endothelial_cell
ACCAGTATCACTATTC-1_1	control1	3612	2209	Control	1.68882	0	1	1	Proximal_tubule_cell
ACCCACTAGCCGATTT-1_1	control1	5774	2200	Control	0.502251	0	7	7	Endothelial_cell
ACCCACTAGCGTGAAC-1_1	control1	951	760	Control	1.89274	0	0	0	Proximal_tubule_cell
ACCCACTAGTCACGCC-1_1	control1	911	698	Control	3.29308	0	0	0	Proximal_tubule_cell
ACCCACTCAGACGTAG-1_1	control1	4300	1693	Control	1	0	16	16	Macrophages
ACCCACTCATACTCTT-1_1	control1	1202	867	Control	6.2396	0	2	2	Distal_tubule_cell
ACCCACTTCGAGAGCA-1_1	control1	743	521	Control	4.44145	0	6	6	Distal_tubule_cell
ACCCACTTCTGCCCTA-1_1	control1	613	499	Control	6.68842	0	0	0	Proximal_tubule_cell
ACCGTAAAGAGTGAGA-1_1	control1	6809	2434	Control	2.77574	0	9	9	B_cell
ACCGTAAAGATGAGAG-1_1	control1	6633	2459	Control	0.618122	0	10	10	Collecting_duct_cell
ACCGTAAGTCGGATCC-1_1	control1	981	769	Control	2.34455	0	0	0	Proximal_tubule_cell
ACCGTAATCAGCTCGG-1_1	control1	4748	1858	Control	0.821398	0	17	17	Macrophages
ACCTTTAAGGCAGTCA-1_1	control1	1485	1041	Control	1.75084	0	6	6	Distal_tubule_cell
ACCTTTAAGTGCGATG-1_1	control1	4691	1979	Control	0.554253	0	11	11	Proximal_tubule_cell
ACCTTTAAGTGTACCT-1_1	control1	525	445	Control	6.47619	0	7	7	Endothelial_cell
ACCTTTACAAACCTAC-1_1	control1	1646	1182	Control	2.12637	0	0	0	Proximal_tubule_cell
ACCTTTACAGTCAGAG-1_1	control1	655	515	Control	7.93893	0	0	0	Proximal_tubule_cell
ACCTTTACATCTCGCT-1_1	control1	4349	1982	Control	0.574845	0	5	5	Distal_tubule_cell
ACCTTTAGTATAGGGC-1_1	control1	1311	834	Control	0.610221	0	13	13	Intercalated_cell
ACCTTTAGTTAAGGGC-1_1	control1	1945	1302	Control	1.43959	0	1	1	Proximal_tubule_cell
ACCTTTATCGCTTAGA-1_1	control1	1631	1097	Control	2.0233	0	2	2	Distal_tubule_cell
ACGAGCCAGGAACTGC-1_1	control1	795	647	Control	6.03774	0	0	0	Proximal_tubule_cell
ACGAGCCAGTAGATGT-1_1	control1	3950	2222	Control	0.582278	0	1	1	Proximal_tubule_cell
ACGAGCCCATCGACGC-1_1	control1	864	667	Control	5.55556	0	13	13	Intercalated_cell
ACGAGCCGTTCAGACT-1_1	control1	1139	840	Control	2.80948	0	0	0	Proximal_tubule_cell
ACGAGCCTCACATACG-1_1	control1	2281	1406	Control	0.964489	0	1	1	Proximal_tubule_cell
ACGAGCCTCACGAAGG-1_1	control1	3036	1530	Control	0.790514	0	8	8	Collecting_duct_cell
ACGAGCCTCAGTTAGC-1_1	control1	4346	2223	Control	0.644271	0	1	1	Proximal_tubule_cell
ACGAGGAAGATCACGG-1_1	control1	1015	779	Control	7.48768	0	0	0	Proximal_tubule_cell
ACGAGGAAGCAGCGTA-1_1	control1	705	554	Control	2.12766	0	11	11	Proximal_tubule_cell
ACGAGGAAGGATATAC-1_1	control1	3739	1688	Control	1.04306	0	7	7	Endothelial_cell
ACGAGGAAGGCTAGGT-1_1	control1	771	573	Control	9.72763	0	11	11	Proximal_tubule_cell
ACGAGGACAAATACAG-1_1	control1	607	494	Control	9.06096	0	2	2	Distal_tubule_cell
ACGAGGACAAGCTGTT-1_1	control1	675	544	Control	4	0	0	0	Proximal_tubule_cell
ACGAGGACACAGGTTT-1_1	control1	3185	1666	Control	0.910518	0	5	5	Distal_tubule_cell
ACGAGGAGTGATGTGG-1_1	control1	1141	695	Control	3.24277	0	16	16	Macrophages
ACGAGGAGTGCAGGTA-1_1	control1	513	412	Control	0.194932	0	11	11	Proximal_tubule_cell
ACGAGGATCCGCATCT-1_1	control1	1305	873	Control	3.44828	0	3	3	Collecting_duct_cell
ACGATACAGAATGTGT-1_1	control1	3974	1743	Control	0.654253	0	7	7	Endothelial_cell
ACGATACAGGTCATCT-1_1	control1	5640	2439	Control	0.390071	0	9	9	B_cell
ACGATACCACAAGACG-1_1	control1	5580	2147	Control	0.573477	0	16	16	Macrophages
ACGATACGTGAGTGAC-1_1	control1	757	548	Control	5.41612	0	9	9	B_cell
ACGATACGTGATGATA-1_1	control1	1300	904	Control	3.38462	0	11	11	Proximal_tubule_cell
ACGATACTCAAACAAG-1_1	control1	543	432	Control	3.8674	0	6	6	Distal_tubule_cell
ACGATGTCAATCGAAA-1_1	control1	589	484	Control	8.65874	0	0	0	Proximal_tubule_cell
ACGATGTGTGTGAATA-1_1	control1	513	416	Control	5.45809	0	0	0	Proximal_tubule_cell
ACGATGTGTTTAGGAA-1_1	control1	626	485	Control	4.63259	0	6	6	Distal_tubule_cell
ACGATGTTCGACAGCC-1_1	control1	1977	961	Control	6.82853	0	16	16	Macrophages
ACGATGTTCTTCAACT-1_1	control1	2703	1477	Control	1.03589	0	4	4	Collecting_duct_cell
ACGCAGCAGACGCACA-1_1	control1	2263	1396	Control	0.927972	0	5	5	Distal_tubule_cell
ACGCAGCAGATCCTGT-1_1	control1	628	500	Control	4.14013	0	6	6	Distal_tubule_cell
ACGCAGCAGGGTTCCC-1_1	control1	1751	1109	Control	2.39863	0	3	3	Collecting_duct_cell
ACGCAGCCAGCGTCCA-1_1	control1	1338	996	Control	0.747384	0	0	0	Proximal_tubule_cell
ACGCAGCGTGTCGCTG-1_1	control1	1173	784	Control	4.85934	0	16	16	Macrophages
ACGCAGCTCCGGGTGT-1_1	control1	620	498	Control	5.64516	0	7	7	Endothelial_cell
ACGCCAGAGGCGTACA-1_1	control1	552	466	Control	7.78986	0	0	0	Proximal_tubule_cell
ACGCCAGCACAGGCCT-1_1	control1	990	752	Control	7.9798	0	0	0	Proximal_tubule_cell
ACGCCAGCAGCTCGCA-1_1	control1	2627	1554	Control	1.82718	0	4	4	Collecting_duct_cell
ACGCCAGGTCATACTG-1_1	control1	714	553	Control	6.30252	0	0	0	Proximal_tubule_cell
ACGCCAGGTGCAACTT-1_1	control1	908	696	Control	3.52423	0	7	7	Endothelial_cell
ACGCCAGGTGGTGTAG-1_1	control1	1760	1021	Control	1.64773	0	7	7	Endothelial_cell
ACGCCAGGTTCATGGT-1_1	control1	2683	1621	Control	1.11815	0	1	1	Proximal_tubule_cell
ACGCCAGTCCCAAGAT-1_1	control1	1574	1171	Control	5.71792	0	0	0	Proximal_tubule_cell
ACGCCGAAGCCAGTAG-1_1	control1	4757	2219	Control	1.15619	0	5	5	Distal_tubule_cell
ACGCCGACACCATCCT-1_1	control1	682	524	Control	9.38416	0	3	3	Collecting_duct_cell
ACGCCGAGTGTCGCTG-1_1	control1	758	596	Control	5.40897	0	2	2	Distal_tubule_cell
ACGCCGATCACAGTAC-1_1	control1	1476	1032	Control	4.06504	0	1	1	Proximal_tubule_cell
ACGCCGATCGCCGTGA-1_1	control1	589	471	Control	8.31919	0	0	0	Proximal_tubule_cell
ACGCCGATCGTACCGG-1_1	control1	772	607	Control	8.16062	0	0	0	Proximal_tubule_cell
ACGCCGATCGTGGACC-1_1	control1	864	603	Control	7.52315	0	2	2	Distal_tubule_cell
ACGGAGAAGTGTACCT-1_1	control1	886	671	Control	0	0	1	1	Proximal_tubule_cell
ACGGAGACACAGTCGC-1_1	control1	1284	904	Control	0.233645	0	1	1	Proximal_tubule_cell
ACGGAGACATGTAAGA-1_1	control1	4461	1945	Control	0.537996	0	13	13	Intercalated_cell
ACGGAGAGTCAGAATA-1_1	control1	561	471	Control	4.99109	0	7	7	Endothelial_cell
ACGGAGAGTCGCTTCT-1_1	control1	547	433	Control	3.83912	0	13	13	Intercalated_cell
ACGGAGAGTGTTGAGG-1_1	control1	1209	886	Control	2.06782	0	0	0	Proximal_tubule_cell
ACGGAGATCCAAGTAC-1_1	control1	5646	2461	Control	0.31881	0	4	4	Collecting_duct_cell
ACGGAGATCGTACGGC-1_1	control1	816	601	Control	2.32843	0	0	0	Proximal_tubule_cell
ACGGCCAAGTGACATA-1_1	control1	6771	2463	Control	0.310146	0	10	10	Collecting_duct_cell
ACGGCCACATACGCTA-1_1	control1	4323	2021	Control	5.66736	0	9	9	B_cell
ACGGCCAGTACGACCC-1_1	control1	835	580	Control	2.87425	0	17	17	Macrophages
ACGGCCAGTCCAGTGC-1_1	control1	2056	1262	Control	1.70233	0	6	6	Distal_tubule_cell
ACGGCCATCATAGCAC-1_1	control1	771	615	Control	8.0415	0	2	2	Distal_tubule_cell
ACGGCCATCCTGTAGA-1_1	control1	2165	1194	Control	1.93995	0	14	14	Endothelial_cell
ACGGCCATCTCCTATA-1_1	control1	3954	2056	Control	0.30349	0	5	5	Distal_tubule_cell
ACGGCCATCTTGACGA-1_1	control1	660	556	Control	2.72727	0	0	0	Proximal_tubule_cell
ACGGGCTAGTGTGAAT-1_1	control1	4984	2117	Control	1.30417	0	13	13	Intercalated_cell
ACGGGCTGTTAGAACA-1_1	control1	665	528	Control	8.87218	0	0	0	Proximal_tubule_cell
ACGGGCTTCTGTCAAG-1_1	control1	1047	727	Control	9.45559	0	2	2	Distal_tubule_cell
ACGGGTCCAGGACGTA-1_1	control1	540	439	Control	7.40741	0	0	0	Proximal_tubule_cell
ACGGGTCTCAACCATG-1_1	control1	5062	2144	Control	0.592651	0	8	8	Collecting_duct_cell
ACGGGTCTCTGCCCTA-1_1	control1	3617	1905	Control	0.829417	0	7	7	Endothelial_cell
ACGTCAAAGAGACTTA-1_1	control1	3152	1500	Control	0.0634518	0	10	10	Collecting_duct_cell
ACGTCAACACGAAACG-1_1	control1	2729	1665	Control	0.989373	0	4	4	Collecting_duct_cell
ACGTCAAGTAGATTAG-1_1	control1	5944	2233	Control	0.521534	0	10	10	Collecting_duct_cell
ACGTCAAGTCTTCGTC-1_1	control1	3976	1796	Control	0.55332	0	19	19	Macrophages
ACGTCAAGTTAAGACA-1_1	control1	602	469	Control	1.82724	0	3	3	Collecting_duct_cell
ACTATCTAGGAGTCTG-1_1	control1	4667	2340	Control	2.99979	0	1	1	Proximal_tubule_cell
ACTATCTAGGCTAGGT-1_1	control1	2278	1250	Control	1.18525	0	7	7	Endothelial_cell
ACTATCTAGGTGTTAA-1_1	control1	2707	1647	Control	5.57813	0	11	11	Proximal_tubule_cell
ACTATCTCACGACTCG-1_1	control1	5214	2154	Control	0.383583	0	4	4	Collecting_duct_cell
ACTATCTGTAACGTTC-1_1	control1	806	645	Control	4.09429	0	0	0	Proximal_tubule_cell
ACTATCTGTAAGGATT-1_1	control1	4805	2497	Control	0.790843	0	1	1	Proximal_tubule_cell
ACTATCTGTCCCTTGT-1_1	control1	764	637	Control	6.02094	0	7	7	Endothelial_cell
ACTATCTTCATTTGGG-1_1	control1	2922	1639	Control	2.15606	0	7	7	Endothelial_cell
ACTATCTTCCAAACTG-1_1	control1	653	492	Control	6.89127	0	13	13	Intercalated_cell
ACTATCTTCCAGATCA-1_1	control1	2585	1601	Control	1.35397	0	4	4	Collecting_duct_cell
ACTGAACAGACCACGA-1_1	control1	4476	2119	Control	1.40751	0	13	13	Intercalated_cell
ACTGAACAGCTGTTCA-1_1	control1	940	719	Control	2.55319	0	2	2	Distal_tubule_cell
ACTGAACCATGGATGG-1_1	control1	1805	1070	Control	1.16343	0	13	13	Intercalated_cell
ACTGAACGTAGCGCAA-1_1	control1	1148	856	Control	1.48084	0	2	2	Distal_tubule_cell
ACTGAACGTCGACTAT-1_1	control1	1388	976	Control	3.60231	0	7	7	Endothelial_cell
ACTGAACGTCGGATCC-1_1	control1	1954	1280	Control	0.716479	0	12	12	Podocyte
ACTGAACGTCGTTGTA-1_1	control1	729	592	Control	2.60631	0	0	0	Proximal_tubule_cell
ACTGAGTAGAGTCGGT-1_1	control1	5640	2390	Control	0.336879	0	9	9	B_cell
ACTGAGTAGGATGGTC-1_1	control1	3026	1599	Control	0.826173	0	7	7	Endothelial_cell
ACTGAGTAGTCATCCA-1_1	control1	3208	1772	Control	1.09102	0	4	4	Collecting_duct_cell
ACTGAGTAGTGGTAGC-1_1	control1	1437	966	Control	7.72443	0	11	11	Proximal_tubule_cell
ACTGAGTGTATTCGTG-1_1	control1	6397	2244	Control	0.562764	0	12	12	Podocyte
ACTGAGTTCGCAAACT-1_1	control1	3820	1701	Control	0.78534	0	18	18	Endothelial_cell
ACTGAGTTCTGGTGTA-1_1	control1	917	657	Control	8.506	0	6	6	Distal_tubule_cell
ACTGATGAGCAATCTC-1_1	control1	525	432	Control	4.7619	0	7	7	Endothelial_cell
ACTGATGAGGATGGAA-1_1	control1	783	626	Control	5.10856	0	0	0	Proximal_tubule_cell
ACTGATGCAAAGCAAT-1_1	control1	674	532	Control	2.81899	0	6	6	Distal_tubule_cell
ACTGATGCATGTTGAC-1_1	control1	556	468	Control	3.23741	0	0	0	Proximal_tubule_cell
ACTGATGGTAAACGCG-1_1	control1	2789	1783	Control	1.14736	0	1	1	Proximal_tubule_cell
ACTGATGGTTGGTGGA-1_1	control1	2393	1547	Control	0.710405	0	4	4	Collecting_duct_cell
ACTGATGTCCCAACGG-1_1	control1	504	406	Control	6.15079	0	0	0	Proximal_tubule_cell
ACTGATGTCCCATTTA-1_1	control1	685	576	Control	2.18978	0	0	0	Proximal_tubule_cell
ACTGATGTCCTTGCCA-1_1	control1	736	568	Control	3.26087	0	0	0	Proximal_tubule_cell
ACTGATGTCGCGCCAA-1_1	control1	1091	753	Control	2.38313	0	7	7	Endothelial_cell
ACTGATGTCTGAAAGA-1_1	control1	3925	1916	Control	1.80892	0	18	18	Endothelial_cell
ACTGCTCAGACAAGCC-1_1	control1	1686	1067	Control	2.84698	0	2	2	Distal_tubule_cell
ACTGCTCAGAGGACGG-1_1	control1	1136	850	Control	3.4331	0	2	2	Distal_tubule_cell
ACTGCTCAGATAGTCA-1_1	control1	761	625	Control	5.78187	0	0	0	Proximal_tubule_cell
ACTGCTCAGGGTGTGT-1_1	control1	4464	2360	Control	1.12007	0	1	1	Proximal_tubule_cell
ACTGCTCAGGTGCACA-1_1	control1	1028	736	Control	2.72374	0	6	6	Distal_tubule_cell
ACTGCTCAGTCCGGTC-1_1	control1	722	520	Control	3.87812	0	13	13	Intercalated_cell
ACTGCTCCAACGCACC-1_1	control1	4198	2086	Control	0.643163	0	12	12	Podocyte
ACTGCTCCAATTGCTG-1_1	control1	2840	1717	Control	1.51408	0	1	1	Proximal_tubule_cell
ACTGCTCCATAACCTG-1_1	control1	948	755	Control	3.90295	0	0	0	Proximal_tubule_cell
ACTGCTCGTGGTAACG-1_1	control1	4733	1983	Control	1.24657	0	10	10	Collecting_duct_cell
ACTGCTCGTTCCGTCT-1_1	control1	1642	1198	Control	1.52253	0	4	4	Collecting_duct_cell
ACTGCTCTCCAAACTG-1_1	control1	2871	1705	Control	3.65726	0	1	1	Proximal_tubule_cell
ACTGCTCTCCACGCAG-1_1	control1	1822	1285	Control	1.31723	0	1	1	Proximal_tubule_cell
ACTGCTCTCCTCTAGC-1_1	control1	2790	1561	Control	1.11111	0	7	7	Endothelial_cell
ACTGTCCAGACAGAGA-1_1	control1	1676	1152	Control	4.7136	0	4	4	Collecting_duct_cell
ACTGTCCCAAGTACCT-1_1	control1	2369	1423	Control	2.06838	0	13	13	Intercalated_cell
ACTGTCCCACCTTGTC-1_1	control1	739	585	Control	9.20162	0	2	2	Distal_tubule_cell
ACTGTCCGTTGATTCG-1_1	control1	744	579	Control	4.43548	0	6	6	Distal_tubule_cell
ACTGTCCTCAAAGACA-1_1	control1	1554	1118	Control	4.18275	0	1	1	Proximal_tubule_cell
ACTGTCCTCGCACTCT-1_1	control1	501	391	Control	7.18563	0	6	6	Distal_tubule_cell
ACTGTCCTCTCAAACG-1_1	control1	911	644	Control	6.14709	0	0	0	Proximal_tubule_cell
ACTTACTAGTTAAGTG-1_1	control1	1823	1211	Control	1.97477	0	6	6	Distal_tubule_cell
ACTTACTCAATACGCT-1_1	control1	3021	1527	Control	0.595829	0	14	14	Endothelial_cell
ACTTACTGTGGACGAT-1_1	control1	1545	865	Control	0.453074	0	10	10	Collecting_duct_cell
ACTTACTTCCTCTAGC-1_1	control1	918	723	Control	3.15904	0	2	2	Distal_tubule_cell
ACTTGTTAGCGTGAAC-1_1	control1	4230	1951	Control	0.543735	0	7	7	Endothelial_cell
ACTTGTTAGCTAACTC-1_1	control1	4307	1682	Control	1.55561	0	16	16	Macrophages
ACTTGTTAGGAATTAC-1_1	control1	1490	1059	Control	5.57047	0	0	0	Proximal_tubule_cell
ACTTGTTGTCTGATTG-1_1	control1	589	486	Control	4.9236	0	0	0	Proximal_tubule_cell
ACTTGTTGTTCGGGCT-1_1	control1	3018	1554	Control	0.629556	0	8	8	Collecting_duct_cell
ACTTGTTTCCCAGGTG-1_1	control1	553	447	Control	5.96745	0	0	0	Proximal_tubule_cell
ACTTTCACACCCATTC-1_1	control1	632	462	Control	3.9557	0	13	13	Intercalated_cell
ACTTTCAGTGTTGGGA-1_1	control1	2225	1320	Control	0.988764	0	7	7	Endothelial_cell
ACTTTCATCCTAAGTG-1_1	control1	983	725	Control	3.15361	0	12	12	Podocyte
AGAATAGCACACCGAC-1_1	control1	589	469	Control	3.39559	0	6	6	Distal_tubule_cell
AGAATAGGTCTAGCGC-1_1	control1	2328	1510	Control	1.15979	0	1	1	Proximal_tubule_cell
AGAATAGTCTTCGGTC-1_1	control1	944	719	Control	1.80085	0	0	0	Proximal_tubule_cell
AGACGTTAGCGATATA-1_1	control1	1367	958	Control	2.26774	0	7	7	Endothelial_cell
AGACGTTCAAGCGCTC-1_1	control1	1037	787	Control	2.50723	0	2	2	Distal_tubule_cell
AGACGTTGTGTTGAGG-1_1	control1	749	632	Control	3.4713	0	0	0	Proximal_tubule_cell
AGACGTTGTTGATTCG-1_1	control1	1531	1126	Control	0.783801	0	0	0	Proximal_tubule_cell
AGACGTTTCAGGATCT-1_1	control1	1527	1064	Control	2.48854	0	7	7	Endothelial_cell
AGACGTTTCCGCATAA-1_1	control1	1672	1158	Control	0.777512	0	1	1	Proximal_tubule_cell
AGACGTTTCCTTGCCA-1_1	control1	2656	1461	Control	1.12952	0	7	7	Endothelial_cell
AGAGCGAAGCCTATGT-1_1	control1	4768	2345	Control	0.356544	0	1	1	Proximal_tubule_cell
AGAGCGACATTATCTC-1_1	control1	6335	2437	Control	0.315706	0	10	10	Collecting_duct_cell
AGAGCGAGTTCGTGAT-1_1	control1	4461	2045	Control	1.56915	0	7	7	Endothelial_cell
AGAGCGATCACTCTTA-1_1	control1	1685	1126	Control	1.36499	0	0	0	Proximal_tubule_cell
AGAGCGATCCTGCTTG-1_1	control1	2792	1434	Control	0.931232	0	5	5	Distal_tubule_cell
AGAGCGATCGCCAAAT-1_1	control1	840	670	Control	2.5	0	2	2	Distal_tubule_cell
AGAGCGATCGTGGTCG-1_1	control1	1341	963	Control	1.044	0	6	6	Distal_tubule_cell
AGAGCTTAGCCACCTG-1_1	control1	4611	1886	Control	1.06268	0	14	14	Endothelial_cell
AGAGCTTAGTGCCATT-1_1	control1	537	446	Control	5.21415	0	2	2	Distal_tubule_cell
AGAGCTTGTCAAACTC-1_1	control1	1176	730	Control	0.595238	0	5	5	Distal_tubule_cell
AGAGCTTGTCTAAACC-1_1	control1	1203	798	Control	2.07814	0	6	6	Distal_tubule_cell
AGAGCTTTCATATCGG-1_1	control1	3611	1826	Control	0.276932	0	5	5	Distal_tubule_cell
AGAGCTTTCTTAGCCC-1_1	control1	1067	811	Control	3.74883	0	3	3	Collecting_duct_cell
AGAGTGGAGAGATGAG-1_1	control1	3099	1816	Control	1.48435	0	1	1	Proximal_tubule_cell
AGAGTGGAGTCTCCTC-1_1	control1	5448	2309	Control	0.532305	0	5	5	Distal_tubule_cell
AGAGTGGAGTGATCGG-1_1	control1	5864	2366	Control	6.6337	0	5	5	Distal_tubule_cell
AGAGTGGCAATGGTCT-1_1	control1	1142	853	Control	4.29072	0	7	7	Endothelial_cell
AGAGTGGGTCGGCTCA-1_1	control1	601	485	Control	8.48586	0	0	0	Proximal_tubule_cell
AGAGTGGGTGTTGGGA-1_1	control1	597	466	Control	5.36013	0	2	2	Distal_tubule_cell
AGAGTGGTCCACGTTC-1_1	control1	1509	928	Control	3.31345	0	7	7	Endothelial_cell
AGAGTGGTCTCTTATG-1_1	control1	1036	768	Control	6.85328	0	0	0	Proximal_tubule_cell
AGAGTGGTCTGATTCT-1_1	control1	3190	1584	Control	1.81818	0	10	10	Collecting_duct_cell
AGATCTGAGGCCCGTT-1_1	control1	1162	902	Control	1.46299	0	0	0	Proximal_tubule_cell
AGATCTGCACGCGAAA-1_1	control1	677	559	Control	2.8065	0	0	0	Proximal_tubule_cell
AGATCTGCATACGCTA-1_1	control1	630	528	Control	6.8254	0	2	2	Distal_tubule_cell
AGATCTGGTTACGTCA-1_1	control1	2015	1189	Control	1.14144	0	5	5	Distal_tubule_cell
AGATCTGGTTGCCTCT-1_1	control1	509	407	Control	7.07269	0	3	3	Collecting_duct_cell
AGATTGCAGATCCCGC-1_1	control1	2982	1637	Control	1.77733	0	5	5	Distal_tubule_cell
AGATTGCCATCTCGCT-1_1	control1	748	582	Control	3.34225	0	0	0	Proximal_tubule_cell
AGATTGCCATGCTGGC-1_1	control1	1960	1343	Control	2.04082	0	1	1	Proximal_tubule_cell
AGATTGCGTCTTTCAT-1_1	control1	1884	1291	Control	2.33546	0	1	1	Proximal_tubule_cell
AGATTGCGTGGTAACG-1_1	control1	894	669	Control	3.46756	0	16	16	Macrophages
AGATTGCGTTCCAACA-1_1	control1	2182	1275	Control	1.19157	0	6	6	Distal_tubule_cell
AGATTGCTCACCCTCA-1_1	control1	554	485	Control	4.33213	0	0	0	Proximal_tubule_cell
AGCAGCCCAAGACACG-1_1	control1	3147	1391	Control	0.794407	0	16	16	Macrophages
AGCAGCCCAAGCCGTC-1_1	control1	3235	1699	Control	3.33849	0	14	14	Endothelial_cell
AGCAGCCCAATAACGA-1_1	control1	6473	2446	Control	0.957825	0	9	9	B_cell
AGCAGCCCAATGCCAT-1_1	control1	1386	992	Control	4.25685	0	0	0	Proximal_tubule_cell
AGCAGCCCAGGCGATA-1_1	control1	2934	1390	Control	1.02249	0	16	16	Macrophages
AGCAGCCCAGTAGAGC-1_1	control1	5810	2294	Control	1.15318	0	15	15	Podocyte
AGCAGCCCATGCCACG-1_1	control1	906	691	Control	3.20088	0	0	0	Proximal_tubule_cell
AGCAGCCGTCCTCCAT-1_1	control1	626	514	Control	3.19489	0	2	2	Distal_tubule_cell
AGCAGCCTCAGCTGGC-1_1	control1	688	527	Control	2.32558	0	14	14	Endothelial_cell
AGCAGCCTCCACGTGG-1_1	control1	559	442	Control	4.11449	0	7	7	Endothelial_cell
AGCATACAGTAGGCCA-1_1	control1	963	726	Control	4.04984	0	12	12	Podocyte
AGCATACGTCTGCAAT-1_1	control1	1050	796	Control	3.04762	0	0	0	Proximal_tubule_cell
AGCATACGTTCAACCA-1_1	control1	944	737	Control	9.11017	0	2	2	Distal_tubule_cell
AGCATACGTTCAGCGC-1_1	control1	5082	2136	Control	0.452578	0	9	9	B_cell
AGCATACTCGGCTTGG-1_1	control1	731	624	Control	1.64159	0	0	0	Proximal_tubule_cell
AGCATACTCTATCCCG-1_1	control1	678	561	Control	4.57227	0	7	7	Endothelial_cell
AGCCTAAAGGCACATG-1_1	control1	3045	1730	Control	0.985222	0	5	5	Distal_tubule_cell
AGCCTAAAGGCGACAT-1_1	control1	2697	1518	Control	0.704486	0	14	14	Endothelial_cell
AGCCTAAAGTGCAAGC-1_1	control1	661	536	Control	4.38729	0	2	2	Distal_tubule_cell
AGCCTAAAGTTCGATC-1_1	control1	874	674	Control	3.08924	0	7	7	Endothelial_cell
AGCCTAACAATGGACG-1_1	control1	3510	1778	Control	1.02564	0	7	7	Endothelial_cell
AGCCTAAGTCATATGC-1_1	control1	3639	1721	Control	0.741962	0	7	7	Endothelial_cell
AGCCTAATCAGCGATT-1_1	control1	1659	1136	Control	1.38638	0	5	5	Distal_tubule_cell
AGCGGTCAGTCAATAG-1_1	control1	637	530	Control	5.18053	0	0	0	Proximal_tubule_cell
AGCGGTCGTCTGATCA-1_1	control1	2817	1515	Control	1.34895	0	13	13	Intercalated_cell
AGCGGTCGTTTCCACC-1_1	control1	933	741	Control	2.35798	0	0	0	Proximal_tubule_cell
AGCGGTCTCAGAGGTG-1_1	control1	2525	1469	Control	1.82178	0	13	13	Intercalated_cell
AGCGGTCTCAGTGCAT-1_1	control1	4939	2418	Control	0.647904	0	1	1	Proximal_tubule_cell
AGCGGTCTCGCGGATC-1_1	control1	4250	1982	Control	0.494118	0	5	5	Distal_tubule_cell
AGCGGTCTCTGGTATG-1_1	control1	4004	2064	Control	0.624376	0	1	1	Proximal_tubule_cell
AGCGGTCTCTTCATGT-1_1	control1	3475	2170	Control	2.15827	0	4	4	Collecting_duct_cell
AGCGTATAGGGTCTCC-1_1	control1	3609	1838	Control	0.74813	0	5	5	Distal_tubule_cell
AGCGTATCAAGTAATG-1_1	control1	2492	1597	Control	1.28411	0	1	1	Proximal_tubule_cell
AGCGTCGAGTGACATA-1_1	control1	1178	835	Control	0.594228	0	11	11	Proximal_tubule_cell
AGCGTCGAGTTAAGTG-1_1	control1	2636	1588	Control	0.0379363	0	4	4	Collecting_duct_cell
AGCGTCGCACGCATCG-1_1	control1	770	606	Control	1.42857	0	0	0	Proximal_tubule_cell
AGCGTCGCATGCCTTC-1_1	control1	1997	1296	Control	0.500751	0	4	4	Collecting_duct_cell
AGCGTCGCATTTCAGG-1_1	control1	4348	2098	Control	0.183993	0	5	5	Distal_tubule_cell
AGCGTCGGTAGATTAG-1_1	control1	2187	1181	Control	0.548697	0	10	10	Collecting_duct_cell
AGCGTCGGTGCTTCTC-1_1	control1	3140	1827	Control	2.89809	0	11	11	Proximal_tubule_cell
AGCTCCTAGAGTGACC-1_1	control1	780	615	Control	9.23077	0	0	0	Proximal_tubule_cell
AGCTCCTCAGGGTACA-1_1	control1	2092	1310	Control	2.53346	0	7	7	Endothelial_cell
AGCTCCTCATATGGTC-1_1	control1	1799	1132	Control	7.22624	0	2	2	Distal_tubule_cell
AGCTCCTGTAGAGCTG-1_1	control1	924	695	Control	4.7619	0	3	3	Collecting_duct_cell
AGCTCCTTCAGCGATT-1_1	control1	707	549	Control	5.37482	0	9	9	B_cell
AGCTCCTTCAGTGTTG-1_1	control1	3878	1821	Control	2.08871	0	7	7	Endothelial_cell
AGCTCCTTCGCCTGTT-1_1	control1	955	705	Control	7.74869	0	2	2	Distal_tubule_cell
AGCTCTCAGAATAGGG-1_1	control1	902	634	Control	5.21064	0	13	13	Intercalated_cell
AGCTCTCCAATGGATA-1_1	control1	1739	1102	Control	3.33525	0	7	7	Endothelial_cell
AGCTCTCCAGACAGGT-1_1	control1	1761	1226	Control	2.10108	0	1	1	Proximal_tubule_cell
AGCTCTCGTACACCGC-1_1	control1	771	610	Control	4.53956	0	0	0	Proximal_tubule_cell
AGCTCTCGTACAGACG-1_1	control1	2056	1366	Control	1.70233	0	1	1	Proximal_tubule_cell
AGCTCTCGTAGGCATG-1_1	control1	2354	1558	Control	3.35599	0	1	1	Proximal_tubule_cell
AGCTCTCGTCGGATCC-1_1	control1	6073	2420	Control	8.44723	0	5	5	Distal_tubule_cell
AGCTCTCTCAAGAAGT-1_1	control1	2789	1354	Control	5.84439	0	17	17	Macrophages
AGCTCTCTCCTGCAGG-1_1	control1	553	455	Control	8.67993	0	0	0	Proximal_tubule_cell
AGCTTGAAGTCGTTTG-1_1	control1	1017	796	Control	2.35988	0	2	2	Distal_tubule_cell
AGCTTGAGTACCAGTT-1_1	control1	578	467	Control	6.92042	0	0	0	Proximal_tubule_cell
AGCTTGAGTCGAAAGC-1_1	control1	4921	2146	Control	4.42999	0	12	12	Podocyte
AGCTTGAGTGTAAGTA-1_1	control1	7364	2487	Control	0.570342	0	10	10	Collecting_duct_cell
AGCTTGATCACTCCTG-1_1	control1	3820	2063	Control	1.85864	0	1	1	Proximal_tubule_cell
AGCTTGATCGCTTGTC-1_1	control1	2955	1815	Control	1.04907	0	1	1	Proximal_tubule_cell
AGGCCACAGGTGCACA-1_1	control1	1783	1209	Control	2.74818	0	4	4	Collecting_duct_cell
AGGCCACGTCCGTCAG-1_1	control1	3526	1552	Control	4.79297	0	8	8	Collecting_duct_cell
AGGCCACGTTGTCGCG-1_1	control1	4700	2313	Control	0.234043	0	5	5	Distal_tubule_cell
AGGCCACTCGAATGGG-1_1	control1	1441	976	Control	1.73491	0	13	13	Intercalated_cell
AGGCCGTAGAGCCTAG-1_1	control1	1241	889	Control	3.06205	0	7	7	Endothelial_cell
AGGCCGTCAGATAATG-1_1	control1	1811	1096	Control	2.87134	0	7	7	Endothelial_cell
AGGCCGTGTACTTGAC-1_1	control1	644	519	Control	5.74534	0	2	2	Distal_tubule_cell
AGGCCGTGTGACGCCT-1_1	control1	6167	2290	Control	1.96206	0	9	9	B_cell
AGGCCGTTCCCTTGTG-1_1	control1	578	465	Control	5.19031	0	0	0	Proximal_tubule_cell
AGGCCGTTCGTTACGA-1_1	control1	1010	733	Control	7.62376	0	0	0	Proximal_tubule_cell
AGGGAGTCAAACGTGG-1_1	control1	1091	821	Control	3.20807	0	2	2	Distal_tubule_cell
AGGGAGTCACAGACTT-1_1	control1	3047	1596	Control	1.3784	0	16	16	Macrophages
AGGGAGTCAGACAAAT-1_1	control1	969	705	Control	4.74716	0	0	0	Proximal_tubule_cell
AGGGAGTTCGTCGTTC-1_1	control1	5623	2472	Control	0.462387	0	12	12	Podocyte
AGGGATGAGCACCGCT-1_1	control1	707	548	Control	4.80905	0	6	6	Distal_tubule_cell
AGGGATGAGCAGGCTA-1_1	control1	2733	1465	Control	1.06111	0	10	10	Collecting_duct_cell
AGGGATGAGCTACCGC-1_1	control1	561	474	Control	4.63458	0	0	0	Proximal_tubule_cell
AGGGATGAGTGAAGAG-1_1	control1	5962	2323	Control	0.788326	0	4	4	Collecting_duct_cell
AGGGATGTCCGAAGAG-1_1	control1	1645	1093	Control	1.51976	0	9	9	B_cell
AGGGATGTCTTCTGGC-1_1	control1	4366	2249	Control	0.343564	0	7	7	Endothelial_cell
AGGGTGAAGCGAGAAA-1_1	control1	3228	1646	Control	2.3544	0	5	5	Distal_tubule_cell
AGGGTGAAGTACCGGA-1_1	control1	4424	1964	Control	1.78571	0	5	5	Distal_tubule_cell
AGGGTGAGTAGCCTCG-1_1	control1	4559	2159	Control	2.50055	0	5	5	Distal_tubule_cell
AGGGTGAGTCAGAATA-1_1	control1	4467	1740	Control	2.77591	0	16	16	Macrophages
AGGGTGAGTCGGGTCT-1_1	control1	538	411	Control	6.69145	0	6	6	Distal_tubule_cell
AGGGTGATCACCAGGC-1_1	control1	2631	1443	Control	2.47054	0	7	7	Endothelial_cell
AGGTCATAGACATAAC-1_1	control1	2796	1724	Control	5.4721	0	1	1	Proximal_tubule_cell
AGGTCATAGAGGGCTT-1_1	control1	1005	676	Control	2.78607	0	6	6	Distal_tubule_cell
AGGTCATAGCGATTCT-1_1	control1	688	562	Control	6.97674	0	11	11	Proximal_tubule_cell
AGGTCATAGTTCGCAT-1_1	control1	1713	1210	Control	1.80969	0	0	0	Proximal_tubule_cell
AGGTCATAGTTCGCGC-1_1	control1	1189	893	Control	1.59798	0	0	0	Proximal_tubule_cell
AGGTCATCAAGTCTAC-1_1	control1	1024	807	Control	4.10156	0	0	0	Proximal_tubule_cell
AGGTCATCAGGGATTG-1_1	control1	2532	1479	Control	1.26382	0	5	5	Distal_tubule_cell
AGGTCATCATCGATGT-1_1	control1	1716	1118	Control	2.91375	0	6	6	Distal_tubule_cell
AGGTCATGTGACGCCT-1_1	control1	727	526	Control	3.57634	0	15	15	Podocyte
AGGTCATGTTAAGACA-1_1	control1	4744	2345	Control	3.9629	0	1	1	Proximal_tubule_cell
AGGTCATTCATCATTC-1_1	control1	1292	936	Control	2.86378	0	0	0	Proximal_tubule_cell
AGGTCATTCCTCGCAT-1_1	control1	956	679	Control	2.19665	0	3	3	Collecting_duct_cell
AGGTCCGAGCCCAATT-1_1	control1	2533	1486	Control	1.22385	0	5	5	Distal_tubule_cell
AGGTCCGAGTCGAGTG-1_1	control1	6048	2277	Control	0.545635	0	13	13	Intercalated_cell
AGGTCCGCACCACCAG-1_1	control1	3046	1719	Control	1.24754	0	5	5	Distal_tubule_cell
AGGTCCGCACTGAAGG-1_1	control1	3657	1686	Control	0.73831	0	13	13	Intercalated_cell
AGGTCCGGTACCGTAT-1_1	control1	2078	1314	Control	1.68431	0	6	6	Distal_tubule_cell
AGGTCCGGTGCACCAC-1_1	control1	3845	1908	Control	0.988296	0	7	7	Endothelial_cell
AGGTCCGTCCAAAGTC-1_1	control1	2602	1494	Control	2.38278	0	5	5	Distal_tubule_cell
AGTAGTCCAATGTTGC-1_1	control1	4775	2336	Control	0.544503	0	5	5	Distal_tubule_cell
AGTAGTCGTCTGGTCG-1_1	control1	725	592	Control	2.62069	0	0	0	Proximal_tubule_cell
AGTAGTCGTCTTGATG-1_1	control1	1808	1265	Control	1.54867	0	0	0	Proximal_tubule_cell
AGTAGTCGTTACGCGC-1_1	control1	4894	2404	Control	0.44953	0	4	4	Collecting_duct_cell
AGTAGTCTCGCATGGC-1_1	control1	575	453	Control	6.08696	0	3	3	Collecting_duct_cell
AGTCTTTAGACATAAC-1_1	control1	6203	2457	Control	0.677092	0	9	9	B_cell
AGTCTTTAGACCACGA-1_1	control1	1919	1269	Control	2.9703	0	0	0	Proximal_tubule_cell
AGTCTTTAGCTGAACG-1_1	control1	727	577	Control	6.74003	0	17	17	Macrophages
AGTCTTTCACCAGCAC-1_1	control1	755	607	Control	4.76821	0	0	0	Proximal_tubule_cell
AGTCTTTCACCAGGCT-1_1	control1	539	421	Control	7.42115	0	0	0	Proximal_tubule_cell
AGTCTTTTCAACTCTT-1_1	control1	4724	2063	Control	0.0635055	0	5	5	Distal_tubule_cell
AGTCTTTTCGTTTATC-1_1	control1	4283	1842	Control	0.957273	0	10	10	Collecting_duct_cell
AGTGAGGGTCCCGACA-1_1	control1	921	695	Control	8.03474	0	0	0	Proximal_tubule_cell
AGTGAGGTCACAGGCC-1_1	control1	2290	1127	Control	5.67686	0	17	17	Macrophages
AGTGAGGTCACCTTAT-1_1	control1	3651	1682	Control	3.06765	0	14	14	Endothelial_cell
AGTGAGGTCGTTTAGG-1_1	control1	2844	1474	Control	2.42616	0	5	5	Distal_tubule_cell
AGTGGGAAGAGTGAGA-1_1	control1	3775	1802	Control	1.43046	0	5	5	Distal_tubule_cell
AGTGGGAAGGGTCGAT-1_1	control1	1517	1035	Control	2.17535	0	1	1	Proximal_tubule_cell
AGTGGGACAGTGACAG-1_1	control1	1085	759	Control	5.52995	0	7	7	Endothelial_cell
AGTGGGATCTAACGGT-1_1	control1	1419	857	Control	2.60747	0	13	13	Intercalated_cell
AGTGGGATCTCTTGAT-1_1	control1	3415	1975	Control	1.81552	0	1	1	Proximal_tubule_cell
AGTGTCAAGTAGATGT-1_1	control1	1023	796	Control	4.30108	0	13	13	Intercalated_cell
AGTGTCAGTCAGGACA-1_1	control1	2333	1198	Control	2.61466	0	16	16	Macrophages
AGTGTCATCCGAACGC-1_1	control1	576	470	Control	6.77083	0	0	0	Proximal_tubule_cell
AGTGTCATCCGGCACA-1_1	control1	5493	2379	Control	1.34717	0	12	12	Podocyte
AGTGTCATCGCACTCT-1_1	control1	4571	2100	Control	1.07198	0	7	7	Endothelial_cell
AGTTGGTAGGTAAACT-1_1	control1	5119	2033	Control	7.9117	0	16	16	Macrophages
AGTTGGTCAGGGTTAG-1_1	control1	2260	1496	Control	3.18584	0	1	1	Proximal_tubule_cell
AGTTGGTGTAGAGTGC-1_1	control1	2388	1385	Control	3.97822	0	5	5	Distal_tubule_cell
AGTTGGTGTGCTCTTC-1_1	control1	4362	1985	Control	1.35259	0	7	7	Endothelial_cell
AGTTGGTTCAACCAAC-1_1	control1	3309	1890	Control	2.47809	0	11	11	Proximal_tubule_cell
AGTTGGTTCGCAAGCC-1_1	control1	2014	1381	Control	3.67428	0	2	2	Distal_tubule_cell
AGTTGGTTCGTCACGG-1_1	control1	1146	796	Control	9.1623	0	1	1	Proximal_tubule_cell
AGTTGGTTCTGGGCCA-1_1	control1	3171	1511	Control	2.23904	0	10	10	Collecting_duct_cell
ATAACGCCACCATCCT-1_1	control1	2060	1368	Control	1.21359	0	1	1	Proximal_tubule_cell
ATAACGCCAGGGTTAG-1_1	control1	1868	1166	Control	5.35332	0	9	9	B_cell
ATAACGCGTAGGGACT-1_1	control1	1589	1147	Control	1.82505	0	0	0	Proximal_tubule_cell
ATAACGCGTCTCTTAT-1_1	control1	3807	1839	Control	0.551615	0	7	7	Endothelial_cell
ATAACGCGTTTGTTTC-1_1	control1	814	659	Control	3.07125	0	0	0	Proximal_tubule_cell
ATAACGCTCAACACCA-1_1	control1	1673	1117	Control	1.49432	0	5	5	Distal_tubule_cell
ATAACGCTCAACTCTT-1_1	control1	4833	2039	Control	0.496586	0	12	12	Podocyte
ATAACGCTCACAGGCC-1_1	control1	896	716	Control	1.11607	0	0	0	Proximal_tubule_cell
ATAACGCTCATGCATG-1_1	control1	1238	912	Control	3.79645	0	0	0	Proximal_tubule_cell
ATAACGCTCTTGCCGT-1_1	control1	3076	1877	Control	1.04031	0	4	4	Collecting_duct_cell
ATAACGCTCTTGTACT-1_1	control1	615	507	Control	2.43902	0	7	7	Endothelial_cell
ATAAGAGCACAGACTT-1_1	control1	921	746	Control	2.82302	0	0	0	Proximal_tubule_cell
ATAAGAGGTGATGCCC-1_1	control1	906	724	Control	1.766	0	0	0	Proximal_tubule_cell
ATAAGAGTCAACGAAA-1_1	control1	527	441	Control	4.93359	0	7	7	Endothelial_cell
ATAAGAGTCACCACCT-1_1	control1	2441	1519	Control	1.229	0	13	13	Intercalated_cell
ATAGACCAGAAGGACA-1_1	control1	1297	846	Control	2.77564	0	16	16	Macrophages
ATAGACCAGATCCTGT-1_1	control1	2074	1303	Control	1.30183	0	12	12	Podocyte
ATAGACCAGCAAATCA-1_1	control1	5936	2467	Control	0.943396	0	5	5	Distal_tubule_cell
ATAGACCAGCGTCAAG-1_1	control1	574	495	Control	3.13589	0	0	0	Proximal_tubule_cell
ATAGACCCATGGTAGG-1_1	control1	3907	1861	Control	0.691067	0	16	16	Macrophages
ATAGACCGTTCCAACA-1_1	control1	4240	1979	Control	3.41981	0	5	5	Distal_tubule_cell
ATAGACCTCAGAGGTG-1_1	control1	6265	2468	Control	0.28731	0	5	5	Distal_tubule_cell
ATAGACCTCATGTGGT-1_1	control1	833	658	Control	2.88115	0	0	0	Proximal_tubule_cell
ATAGACCTCGGCATCG-1_1	control1	561	476	Control	2.6738	0	2	2	Distal_tubule_cell
ATCACGACAGCCACCA-1_1	control1	1323	959	Control	3.7037	0	3	3	Collecting_duct_cell
ATCACGAGTCGCGTGT-1_1	control1	539	437	Control	3.8961	0	0	0	Proximal_tubule_cell
ATCACGAGTTAAGACA-1_1	control1	1726	1076	Control	1.62225	0	5	5	Distal_tubule_cell
ATCACGAGTTGAACTC-1_1	control1	7545	2416	Control	1.41816	0	10	10	Collecting_duct_cell
ATCACGATCCTTGCCA-1_1	control1	719	592	Control	3.8943	0	2	2	Distal_tubule_cell
ATCATCTAGGTACTCT-1_1	control1	798	627	Control	6.76692	0	2	2	Distal_tubule_cell
ATCATCTAGGTGCACA-1_1	control1	2617	1363	Control	0.726022	0	7	7	Endothelial_cell
ATCATCTAGTGGAGAA-1_1	control1	6366	2436	Control	0.628338	0	10	10	Collecting_duct_cell
ATCATCTCAAGCTGTT-1_1	control1	992	769	Control	2.72177	0	2	2	Distal_tubule_cell
ATCATCTGTCTCCATC-1_1	control1	4010	1846	Control	0.573566	0	10	10	Collecting_duct_cell
ATCATCTTCGTCGTTC-1_1	control1	2505	1561	Control	1.03792	0	1	1	Proximal_tubule_cell
ATCATCTTCTCTGAGA-1_1	control1	5065	2133	Control	0.612043	0	12	12	Podocyte
ATCATGGAGCTATGCT-1_1	control1	1811	1153	Control	1.43567	0	5	5	Distal_tubule_cell
ATCATGGAGGCTCAGA-1_1	control1	1077	852	Control	4.36397	0	0	0	Proximal_tubule_cell
ATCATGGCAATGTAAG-1_1	control1	3889	1894	Control	0.771407	0	11	11	Proximal_tubule_cell
ATCATGGCACCAGGTC-1_1	control1	1039	792	Control	2.6949	0	2	2	Distal_tubule_cell
ATCATGGCAGGACGTA-1_1	control1	948	739	Control	3.5865	0	0	0	Proximal_tubule_cell
ATCATGGCAGGTTTCA-1_1	control1	2611	1596	Control	0.842589	0	4	4	Collecting_duct_cell
ATCATGGCATGAAGTA-1_1	control1	1472	1006	Control	1.83424	0	1	1	Proximal_tubule_cell
ATCATGGGTTAAGACA-1_1	control1	3309	1718	Control	0.846177	0	4	4	Collecting_duct_cell
ATCATGGGTTATCGGT-1_1	control1	745	546	Control	2.68456	0	3	3	Collecting_duct_cell
ATCATGGTCACTGGGC-1_1	control1	719	598	Control	2.92072	0	7	7	Endothelial_cell
ATCCACCAGCAACGGT-1_1	control1	5446	2488	Control	1.13845	0	4	4	Collecting_duct_cell
ATCCACCAGGTGCACA-1_1	control1	784	630	Control	8.41837	0	0	0	Proximal_tubule_cell
ATCCACCGTATTACCG-1_1	control1	2061	1309	Control	2.32897	0	4	4	Collecting_duct_cell
ATCCACCGTTCCTCCA-1_1	control1	5301	2309	Control	0.547067	0	4	4	Collecting_duct_cell
ATCCACCTCAAAGACA-1_1	control1	1215	909	Control	2.88066	0	0	0	Proximal_tubule_cell
ATCCACCTCCAAATGC-1_1	control1	661	526	Control	8.6233	0	0	0	Proximal_tubule_cell
ATCCACCTCCACGTTC-1_1	control1	2780	1561	Control	1.07914	0	7	7	Endothelial_cell
ATCCACCTCCTCCTAG-1_1	control1	2571	1232	Control	0.311163	0	10	10	Collecting_duct_cell
ATCCGAAAGATATGCA-1_1	control1	850	679	Control	2.35294	0	0	0	Proximal_tubule_cell
ATCCGAAAGCGACGTA-1_1	control1	4490	2335	Control	0.489978	0	4	4	Collecting_duct_cell
ATCCGAAAGGAGTACC-1_1	control1	702	568	Control	4.41595	0	7	7	Endothelial_cell
ATCCGAAAGGGATACC-1_1	control1	533	430	Control	4.12758	0	6	6	Distal_tubule_cell
ATCCGAAAGTTAACGA-1_1	control1	5477	2449	Control	1.3511	0	5	5	Distal_tubule_cell
ATCCGAACAATCGAAA-1_1	control1	1085	804	Control	1.93548	0	11	11	Proximal_tubule_cell
ATCCGAACATCGATGT-1_1	control1	4604	2414	Control	2.99739	0	1	1	Proximal_tubule_cell
ATCCGAACATGCAATC-1_1	control1	2261	1458	Control	1.45953	0	1	1	Proximal_tubule_cell
ATCCGAAGTAGAAGGA-1_1	control1	2881	1609	Control	1.11073	0	7	7	Endothelial_cell
ATCCGAATCGTACGGC-1_1	control1	1660	1177	Control	2.04819	0	4	4	Collecting_duct_cell
ATCCGAATCTATCGCC-1_1	control1	4838	2446	Control	0.578752	0	7	7	Endothelial_cell
ATCCGAATCTTGTTTG-1_1	control1	1145	810	Control	6.11354	0	2	2	Distal_tubule_cell
ATCGAGTCACATGGGA-1_1	control1	1803	1230	Control	1.16473	0	1	1	Proximal_tubule_cell
ATCGAGTCATTAACCG-1_1	control1	753	593	Control	5.9761	0	19	19	Macrophages
ATCGAGTGTACTTGAC-1_1	control1	602	493	Control	4.98339	0	19	19	Macrophages
ATCGAGTGTCGTGGCT-1_1	control1	727	539	Control	1.51307	0	6	6	Distal_tubule_cell
ATCGAGTGTTAGGGTG-1_1	control1	547	454	Control	3.83912	0	18	18	Endothelial_cell
ATCTACTCAAGAGGCT-1_1	control1	2163	1309	Control	2.21914	0	13	13	Intercalated_cell
ATCTACTGTCATACTG-1_1	control1	3736	2130	Control	2.06103	0	1	1	Proximal_tubule_cell
ATCTACTGTCGCTTTC-1_1	control1	4879	2237	Control	0.594384	0	4	4	Collecting_duct_cell
ATCTACTTCTTGTATC-1_1	control1	1570	1121	Control	3.43949	0	1	1	Proximal_tubule_cell
ATCTGCCAGCTAGCCC-1_1	control1	702	576	Control	3.84615	0	0	0	Proximal_tubule_cell
ATCTGCCCACCGGAAA-1_1	control1	1070	734	Control	2.24299	0	3	3	Collecting_duct_cell
ATCTGCCCAGCCACCA-1_1	control1	596	483	Control	6.71141	0	7	7	Endothelial_cell
ATCTGCCCAGGGTTAG-1_1	control1	680	568	Control	3.08824	0	0	0	Proximal_tubule_cell
ATCTGCCGTCGCGAAA-1_1	control1	4726	2386	Control	0.719424	0	1	1	Proximal_tubule_cell
ATCTGCCTCACTTATC-1_1	control1	1001	788	Control	3.4965	0	0	0	Proximal_tubule_cell
ATGAGGGAGGAGTACC-1_1	control1	1245	850	Control	6.10442	0	6	6	Distal_tubule_cell
ATGAGGGAGTGGACGT-1_1	control1	1991	1319	Control	3.41537	0	2	2	Distal_tubule_cell
ATGAGGGCACATGACT-1_1	control1	3544	2078	Control	4.68397	0	1	1	Proximal_tubule_cell
ATGAGGGGTCTAAAGA-1_1	control1	5507	2250	Control	2.26984	0	7	7	Endothelial_cell
ATGCGATAGTACGCCC-1_1	control1	2607	1381	Control	0.920598	0	14	14	Endothelial_cell
ATGCGATCACGGCTAC-1_1	control1	4145	1972	Control	0.699638	0	5	5	Distal_tubule_cell
ATGCGATTCAGATAAG-1_1	control1	1081	779	Control	3.51526	0	6	6	Distal_tubule_cell
ATGCGATTCAGTACGT-1_1	control1	744	579	Control	4.16667	0	7	7	Endothelial_cell
ATGCGATTCATGTAGC-1_1	control1	1319	959	Control	3.0326	0	0	0	Proximal_tubule_cell
ATGCGATTCTTCGAGA-1_1	control1	999	762	Control	9.90991	0	0	0	Proximal_tubule_cell
ATGGGAGAGATCCCGC-1_1	control1	2392	1498	Control	3.34448	0	4	4	Collecting_duct_cell
ATGGGAGAGATGTGTA-1_1	control1	815	590	Control	8.95706	0	7	7	Endothelial_cell
ATGGGAGAGTACATGA-1_1	control1	3076	1920	Control	2.63329	0	11	11	Proximal_tubule_cell
ATGTGTGAGGAGTACC-1_1	control1	1014	775	Control	4.53649	0	0	0	Proximal_tubule_cell
ATGTGTGAGTCGATAA-1_1	control1	3482	1974	Control	3.21654	0	1	1	Proximal_tubule_cell
ATTACTCAGCGTAATA-1_1	control1	2620	1449	Control	1.10687	0	5	5	Distal_tubule_cell
ATTACTCCACACAGAG-1_1	control1	959	765	Control	2.71116	0	0	0	Proximal_tubule_cell
ATTACTCCATTGAGCT-1_1	control1	3550	1709	Control	0.676056	0	7	7	Endothelial_cell
ATTACTCGTATATGGA-1_1	control1	642	463	Control	4.36137	0	13	13	Intercalated_cell
ATTACTCGTCTACCTC-1_1	control1	1720	1072	Control	7.67442	0	0	0	Proximal_tubule_cell
ATTACTCTCATCTGTT-1_1	control1	883	684	Control	5.66251	0	0	0	Proximal_tubule_cell
ATTATCCCAGACAAGC-1_1	control1	895	676	Control	7.48603	0	0	0	Proximal_tubule_cell
ATTATCCGTACAGCAG-1_1	control1	732	564	Control	9.56284	0	3	3	Collecting_duct_cell
ATTATCCTCTAGCACA-1_1	control1	1353	989	Control	2.21729	0	1	1	Proximal_tubule_cell
ATTCTACAGGACAGAA-1_1	control1	2769	1568	Control	1.04731	0	7	7	Endothelial_cell
ATTCTACGTATCTGCA-1_1	control1	1584	980	Control	1.0101	0	5	5	Distal_tubule_cell
ATTCTACGTCTCATCC-1_1	control1	2637	1361	Control	1.13766	0	14	14	Endothelial_cell
ATTGGACAGATCACGG-1_1	control1	1109	821	Control	3.51668	0	13	13	Intercalated_cell
ATTGGACAGGGTGTGT-1_1	control1	5029	2314	Control	0.437463	0	11	11	Proximal_tubule_cell
ATTGGACGTAGGGTAC-1_1	control1	1713	1160	Control	0.934034	0	4	4	Collecting_duct_cell
ATTGGTGGTCTAACGT-1_1	control1	4010	1866	Control	1.44638	0	13	13	Intercalated_cell
ATTGGTGTCACATACG-1_1	control1	3199	1942	Control	4.43889	0	11	11	Proximal_tubule_cell
ATTTCTGAGCCAGTTT-1_1	control1	2099	1330	Control	1.61982	0	7	7	Endothelial_cell
ATTTCTGGTGTTTGTG-1_1	control1	1890	1181	Control	1.00529	0	12	12	Podocyte
ATTTCTGTCAAACAAG-1_1	control1	3071	1597	Control	0.748942	0	7	7	Endothelial_cell
ATTTCTGTCTCCGGTT-1_1	control1	2279	1262	Control	0.833699	0	4	4	Collecting_duct_cell
CAACCAAAGGCTAGAC-1_1	control1	1178	835	Control	0.254669	0	4	4	Collecting_duct_cell
CAACCAAAGGGATACC-1_1	control1	3727	1766	Control	5.33942	0	9	9	B_cell
CAACCAAAGTCATCCA-1_1	control1	6968	2320	Control	0.358783	0	18	18	Endothelial_cell
CAACCAACACAACGCC-1_1	control1	879	640	Control	6.48464	0	6	6	Distal_tubule_cell
CAACCAACACTAGTAC-1_1	control1	545	454	Control	4.22018	0	0	0	Proximal_tubule_cell
CAACCAAGTGGGTATG-1_1	control1	740	568	Control	1.35135	0	2	2	Distal_tubule_cell
CAACCAATCACCCTCA-1_1	control1	687	524	Control	3.93013	0	3	3	Collecting_duct_cell
CAACCAATCTTGCCGT-1_1	control1	4819	2187	Control	0.664038	0	5	5	Distal_tubule_cell
CAACCTCAGACCACGA-1_1	control1	5364	2453	Control	0.316928	0	4	4	Collecting_duct_cell
CAACCTCAGTACATGA-1_1	control1	614	483	Control	7.65472	0	2	2	Distal_tubule_cell
CAACCTCAGTACGCGA-1_1	control1	968	777	Control	2.16942	0	0	0	Proximal_tubule_cell
CAACCTCCAGCTCGCA-1_1	control1	3305	1691	Control	0.816944	0	5	5	Distal_tubule_cell
CAACCTCCATTCCTGC-1_1	control1	1957	1115	Control	0.766479	0	7	7	Endothelial_cell
CAACCTCCATTTGCTT-1_1	control1	531	400	Control	6.02637	0	16	16	Macrophages
CAACCTCTCATAAAGG-1_1	control1	939	740	Control	2.34292	0	0	0	Proximal_tubule_cell
CAACTAGAGTACGCGA-1_1	control1	3812	2318	Control	2.41343	0	2	2	Distal_tubule_cell
CAACTAGAGTGTCCAT-1_1	control1	1091	850	Control	2.93309	0	0	0	Proximal_tubule_cell
CAACTAGCAACCGCCA-1_1	control1	4651	2444	Control	1.16104	0	4	4	Collecting_duct_cell
CAACTAGCACATGTGT-1_1	control1	1138	791	Control	0.175747	0	5	5	Distal_tubule_cell
CAACTAGGTAAACACA-1_1	control1	5078	2107	Control	0.49232	0	10	10	Collecting_duct_cell
CAACTAGGTCGCGAAA-1_1	control1	2026	1243	Control	1.03653	0	4	4	Collecting_duct_cell
CAACTAGGTCTAAACC-1_1	control1	4477	1936	Control	0.826446	0	5	5	Distal_tubule_cell
CAACTAGGTCTCCATC-1_1	control1	5704	2020	Control	0.245442	0	4	4	Collecting_duct_cell
CAACTAGGTGCGAAAC-1_1	control1	890	705	Control	6.29213	0	0	0	Proximal_tubule_cell
CAACTAGGTTTAGCTG-1_1	control1	4675	1943	Control	0.770053	0	16	16	Macrophages
CAACTAGTCCCTAATT-1_1	control1	3461	1609	Control	7.77232	0	12	12	Podocyte
CAAGAAACAAGGACAC-1_1	control1	1194	901	Control	1.34003	0	2	2	Distal_tubule_cell
CAAGAAACAATCACAC-1_1	control1	4589	2171	Control	0.479407	0	8	8	Collecting_duct_cell
CAAGAAACAATGTTGC-1_1	control1	2275	1502	Control	0.659341	0	1	1	Proximal_tubule_cell
CAAGAAACACGGCGTT-1_1	control1	3791	1984	Control	0.76497	0	12	12	Podocyte
CAAGAAATCAACCATG-1_1	control1	1106	844	Control	1.89873	0	1	1	Proximal_tubule_cell
CAAGAAATCATCATTC-1_1	control1	4514	2059	Control	0.509526	0	5	5	Distal_tubule_cell
CAAGAAATCATCTGCC-1_1	control1	563	480	Control	4.79574	0	0	0	Proximal_tubule_cell
CAAGAAATCCCTAATT-1_1	control1	5674	2466	Control	0.264364	0	5	5	Distal_tubule_cell
CAAGATCAGGTCATCT-1_1	control1	534	455	Control	3.18352	0	0	0	Proximal_tubule_cell
CAAGATCGTCGGCTCA-1_1	control1	4722	1967	Control	0.423549	0	15	15	Podocyte
CAAGATCTCTTTACGT-1_1	control1	562	455	Control	7.11744	0	0	0	Proximal_tubule_cell
CAAGGCCAGCGCCTTG-1_1	control1	1790	1104	Control	2.12291	0	5	5	Distal_tubule_cell
CAAGGCCAGGAGCGAG-1_1	control1	1520	1018	Control	1.57895	0	6	6	Distal_tubule_cell
CAAGGCCCATACTACG-1_1	control1	4915	2240	Control	0.264496	0	5	5	Distal_tubule_cell
CAAGGCCCATCCGGGT-1_1	control1	4137	2112	Control	1.4745	0	4	4	Collecting_duct_cell
CAAGGCCGTGGCCCTA-1_1	control1	1457	926	Control	1.09815	0	7	7	Endothelial_cell
CAAGGCCGTTGGGACA-1_1	control1	4021	1944	Control	0.845561	0	13	13	Intercalated_cell
CAAGGCCTCAAACCGT-1_1	control1	2528	1477	Control	0.593354	0	7	7	Endothelial_cell
CAAGTTGAGCCCTAAT-1_1	control1	538	437	Control	1.85874	0	13	13	Intercalated_cell
CAAGTTGAGGTTCCTA-1_1	control1	636	523	Control	2.98742	0	0	0	Proximal_tubule_cell
CAAGTTGAGTTTAGGA-1_1	control1	500	412	Control	6.8	0	7	7	Endothelial_cell
CAAGTTGCACCGGAAA-1_1	control1	1193	923	Control	2.2632	0	0	0	Proximal_tubule_cell
CAAGTTGCAGGATTGG-1_1	control1	3499	1996	Control	0.628751	0	1	1	Proximal_tubule_cell
CAAGTTGCATCACGAT-1_1	control1	1327	808	Control	2.56217	0	2	2	Distal_tubule_cell
CAAGTTGGTGAACCTT-1_1	control1	1464	987	Control	7.78689	0	0	0	Proximal_tubule_cell
CAAGTTGTCAAACCAC-1_1	control1	3193	1690	Control	0.751644	0	12	12	Podocyte
CAAGTTGTCAACGAAA-1_1	control1	2590	1173	Control	1.89189	0	17	17	Macrophages
CAAGTTGTCAGCCTAA-1_1	control1	587	481	Control	5.45145	0	0	0	Proximal_tubule_cell
CACAAACGTGATAAGT-1_1	control1	598	495	Control	7.52508	0	0	0	Proximal_tubule_cell
CACAAACGTGATGATA-1_1	control1	3299	2019	Control	1.42467	0	7	7	Endothelial_cell
CACAAACTCACCGGGT-1_1	control1	517	430	Control	4.25532	0	0	0	Proximal_tubule_cell
CACAAACTCCAAGCCG-1_1	control1	564	464	Control	8.51064	0	2	2	Distal_tubule_cell
CACAAACTCCCTTGCA-1_1	control1	1704	1123	Control	0.64554	0	1	1	Proximal_tubule_cell
CACACAAAGCCACTAT-1_1	control1	747	580	Control	7.76439	0	0	0	Proximal_tubule_cell
CACACAAAGGCAGGTT-1_1	control1	688	532	Control	5.9593	0	0	0	Proximal_tubule_cell
CACACAACACGGCCAT-1_1	control1	878	681	Control	8.42825	0	0	0	Proximal_tubule_cell
CACACAACATATGGTC-1_1	control1	2049	1217	Control	4.09956	0	7	7	Endothelial_cell
CACACAATCCTCAATT-1_1	control1	5110	2025	Control	0.37182	0	10	10	Collecting_duct_cell
CACACCTAGGCTAGGT-1_1	control1	1879	1281	Control	1.75625	0	1	1	Proximal_tubule_cell
CACACCTAGTCCTCCT-1_1	control1	2310	1515	Control	0.995671	0	1	1	Proximal_tubule_cell
CACACCTCACAGACTT-1_1	control1	503	419	Control	5.96421	0	0	0	Proximal_tubule_cell
CACACCTCACATTAGC-1_1	control1	2673	1549	Control	0.823045	0	5	5	Distal_tubule_cell
CACACCTCACGGTAAG-1_1	control1	2738	1603	Control	1.05917	0	1	1	Proximal_tubule_cell
CACACCTCAGACACTT-1_1	control1	1783	1188	Control	4.09422	0	3	3	Collecting_duct_cell
CACACCTGTGAGTATA-1_1	control1	747	577	Control	7.36278	0	11	11	Proximal_tubule_cell
CACACCTGTGCACGAA-1_1	control1	1687	1222	Control	2.84529	0	1	1	Proximal_tubule_cell
CACACCTTCCCTTGTG-1_1	control1	3280	1735	Control	0.97561	0	5	5	Distal_tubule_cell
CACACCTTCCGCGGTA-1_1	control1	1227	915	Control	1.05949	0	2	2	Distal_tubule_cell
CACACTCAGTGAAGTT-1_1	control1	1698	1083	Control	1.41343	0	7	7	Endothelial_cell
CACACTCCAATGTTGC-1_1	control1	5078	1974	Control	0.787712	0	10	10	Collecting_duct_cell
CACACTCCAGCGTCCA-1_1	control1	1723	1154	Control	8.41555	0	0	0	Proximal_tubule_cell
CACACTCGTAGAAGGA-1_1	control1	4083	2230	Control	0.563311	0	1	1	Proximal_tubule_cell
CACACTCGTCAAGCGA-1_1	control1	1518	1039	Control	2.23979	0	1	1	Proximal_tubule_cell
CACACTCGTCATATCG-1_1	control1	4895	2079	Control	0.490296	0	14	14	Endothelial_cell
CACACTCGTCTCCACT-1_1	control1	611	484	Control	6.05565	0	6	6	Distal_tubule_cell
CACACTCTCACTGGGC-1_1	control1	1115	761	Control	2.24215	0	14	14	Endothelial_cell
CACAGGCAGATACACA-1_1	control1	2855	1594	Control	2.24168	0	7	7	Endothelial_cell
CACAGGCAGGTAAACT-1_1	control1	572	461	Control	8.21678	0	0	0	Proximal_tubule_cell
CACAGGCAGTTAGCGG-1_1	control1	1307	886	Control	2.0658	0	13	13	Intercalated_cell
CACAGGCCAAGCGATG-1_1	control1	1642	1166	Control	2.55786	0	4	4	Collecting_duct_cell
CACAGGCCAAGCGTAG-1_1	control1	595	480	Control	7.89916	0	0	0	Proximal_tubule_cell
CACAGGCCATATGAGA-1_1	control1	4811	2357	Control	1.28871	0	12	12	Podocyte
CACAGGCCATATGGTC-1_1	control1	3995	1956	Control	0.926158	0	7	7	Endothelial_cell
CACAGGCCATGCCTTC-1_1	control1	664	543	Control	4.51807	0	0	0	Proximal_tubule_cell
CACAGGCGTCTTCGTC-1_1	control1	4946	2302	Control	0.727861	0	5	5	Distal_tubule_cell
CACAGTAAGGTGCAAC-1_1	control1	2847	1673	Control	0.772743	0	1	1	Proximal_tubule_cell
CACAGTACAAGAGGCT-1_1	control1	751	584	Control	3.59521	0	12	12	Podocyte
CACAGTACAGCTCCGA-1_1	control1	2367	1473	Control	0.591466	0	20	20	T_cell
CACATAGAGAAGGACA-1_1	control1	2524	1506	Control	0.911252	0	1	1	Proximal_tubule_cell
CACATAGCACTTAACG-1_1	control1	1121	837	Control	2.49777	0	0	0	Proximal_tubule_cell
CACATAGGTTTGTTGG-1_1	control1	4252	1991	Control	0.917215	0	5	5	Distal_tubule_cell
CACATAGTCAGTTAGC-1_1	control1	611	505	Control	5.56465	0	0	0	Proximal_tubule_cell
CACATAGTCTACTTAC-1_1	control1	1021	704	Control	5.68071	0	3	3	Collecting_duct_cell
CACATTTAGACGCACA-1_1	control1	533	453	Control	4.69043	0	0	0	Proximal_tubule_cell
CACATTTCACAGAGGT-1_1	control1	3992	2342	Control	1.17735	0	4	4	Collecting_duct_cell
CACATTTCAGCGTCCA-1_1	control1	1023	774	Control	1.95503	0	0	0	Proximal_tubule_cell
CACATTTCATTTGCCC-1_1	control1	4221	1883	Control	1.01872	0	14	14	Endothelial_cell
CACATTTGTCATGCAT-1_1	control1	4377	2210	Control	0.3427	0	1	1	Proximal_tubule_cell
CACATTTGTGAGGGAG-1_1	control1	2023	1031	Control	1.97726	0	9	9	B_cell
CACATTTTCGCCATAA-1_1	control1	4073	1648	Control	0.51559	0	10	10	Collecting_duct_cell
CACATTTTCGGTTCGG-1_1	control1	614	505	Control	2.9316	0	0	0	Proximal_tubule_cell
CACATTTTCTGAGGGA-1_1	control1	1047	766	Control	5.63515	0	0	0	Proximal_tubule_cell
CACATTTTCTTGAGGT-1_1	control1	565	389	Control	5.66372	0	2	2	Distal_tubule_cell
CACCACTAGAGTAATC-1_1	control1	2790	1718	Control	1.43369	0	1	1	Proximal_tubule_cell
CACCACTAGCTGGAAC-1_1	control1	2848	1569	Control	0.912921	0	12	12	Podocyte
CACCACTAGGTTACCT-1_1	control1	1103	813	Control	1.08794	0	12	12	Podocyte
CACCACTCAAGGGTCA-1_1	control1	628	519	Control	3.34395	0	2	2	Distal_tubule_cell
CACCACTCAATGGTCT-1_1	control1	899	742	Control	3.44828	0	0	0	Proximal_tubule_cell
CACCACTCATAACCTG-1_1	control1	4294	2086	Control	0.27946	0	5	5	Distal_tubule_cell
CACCACTGTAGAGTGC-1_1	control1	2204	1385	Control	0.181488	0	1	1	Proximal_tubule_cell
CACCACTGTGAGTGAC-1_1	control1	2088	1321	Control	1.14943	0	12	12	Podocyte
CACCACTTCATAGCAC-1_1	control1	2705	1420	Control	1.55268	0	14	14	Endothelial_cell
CACCAGGAGATGCCAG-1_1	control1	2414	1605	Control	1.78128	0	1	1	Proximal_tubule_cell
CACCAGGCAACCGCCA-1_1	control1	4554	2078	Control	0.0219587	0	4	4	Collecting_duct_cell
CACCAGGCAATGTAAG-1_1	control1	588	473	Control	7.14286	0	0	0	Proximal_tubule_cell
CACCAGGCACCAGATT-1_1	control1	530	457	Control	3.39623	0	7	7	Endothelial_cell
CACCAGGGTATTCGTG-1_1	control1	763	572	Control	4.58716	0	13	13	Intercalated_cell
CACCAGGGTTATCCGA-1_1	control1	1056	767	Control	0.473485	0	11	11	Proximal_tubule_cell
CACCAGGTCACGCGGT-1_1	control1	5261	2245	Control	5.15111	0	5	5	Distal_tubule_cell
CACCAGGTCTCTTATG-1_1	control1	3032	1609	Control	0.890501	0	7	7	Endothelial_cell
CACCAGGTCTGGTGTA-1_1	control1	3290	1472	Control	0.881459	0	18	18	Endothelial_cell
CACCAGGTCTTAGAGC-1_1	control1	587	477	Control	3.40716	0	0	0	Proximal_tubule_cell
CACCTTGAGAGTGACC-1_1	control1	1606	1146	Control	1.36986	0	1	1	Proximal_tubule_cell
CACCTTGGTAGGCATG-1_1	control1	795	607	Control	3.52201	0	0	0	Proximal_tubule_cell
CACCTTGGTGCAACGA-1_1	control1	3672	2029	Control	1.14379	0	5	5	Distal_tubule_cell
CACCTTGTCACCTCGT-1_1	control1	1947	1231	Control	3.64664	0	4	4	Collecting_duct_cell
CACCTTGTCATACGGT-1_1	control1	7110	2243	Control	0.632911	0	13	13	Intercalated_cell
CACTCCAAGAGTGAGA-1_1	control1	3703	1673	Control	0.594113	0	10	10	Collecting_duct_cell
CACTCCAAGCTTATCG-1_1	control1	6732	2272	Control	0.609031	0	16	16	Macrophages
CACTCCACAATCGGTT-1_1	control1	4832	2017	Control	0.289735	0	10	10	Collecting_duct_cell
CACTCCACAATTGCTG-1_1	control1	1397	1007	Control	4.93916	0	0	0	Proximal_tubule_cell
CACTCCACAGCTTCGG-1_1	control1	4206	1743	Control	0.64194	0	12	12	Podocyte
CACTCCAGTCAGATAA-1_1	control1	1228	926	Control	2.60586	0	0	0	Proximal_tubule_cell
CACTCCAGTGTCGCTG-1_1	control1	2026	1377	Control	1.13524	0	0	0	Proximal_tubule_cell
CACTCCATCATGGTCA-1_1	control1	618	484	Control	3.72168	0	17	17	Macrophages
CACTCCATCGGTGTTA-1_1	control1	3434	2012	Control	0.582411	0	1	1	Proximal_tubule_cell
CAGAATCAGCTGCGAA-1_1	control1	701	553	Control	2.85307	0	7	7	Endothelial_cell
CAGAATCCAATAGCGG-1_1	control1	975	784	Control	1.84615	0	0	0	Proximal_tubule_cell
CAGAATCCACAAGTAA-1_1	control1	616	508	Control	3.08442	0	11	11	Proximal_tubule_cell
CAGAATCGTCTTCAAG-1_1	control1	3890	1938	Control	0.514139	0	7	7	Endothelial_cell
CAGAATCTCAGCTGGC-1_1	control1	804	628	Control	1.99005	0	0	0	Proximal_tubule_cell
CAGAATCTCGTTTGCC-1_1	control1	5223	2075	Control	0.325483	0	10	10	Collecting_duct_cell
CAGAGAGAGTGTCCAT-1_1	control1	1464	1036	Control	0.614754	0	1	1	Proximal_tubule_cell
CAGAGAGCACACAGAG-1_1	control1	643	505	Control	2.9549	0	6	6	Distal_tubule_cell
CAGAGAGCATGCCCGA-1_1	control1	1250	896	Control	2.56	0	13	13	Intercalated_cell
CAGAGAGTCATCATTC-1_1	control1	3463	1741	Control	0.721917	0	5	5	Distal_tubule_cell
CAGAGAGTCATTCACT-1_1	control1	672	521	Control	4.16667	0	0	0	Proximal_tubule_cell
CAGAGAGTCCGCGTTT-1_1	control1	716	565	Control	3.35196	0	6	6	Distal_tubule_cell
CAGAGAGTCTGCGTAA-1_1	control1	1524	1080	Control	2.09974	0	0	0	Proximal_tubule_cell
CAGATCAAGGAGTACC-1_1	control1	876	683	Control	4.10959	0	0	0	Proximal_tubule_cell
CAGATCAAGGCTACGA-1_1	control1	889	650	Control	4.94938	0	6	6	Distal_tubule_cell
CAGATCAGTAGCCTCG-1_1	control1	609	505	Control	7.22496	0	0	0	Proximal_tubule_cell
CAGATCAGTAGGGTAC-1_1	control1	754	596	Control	5.17241	0	0	0	Proximal_tubule_cell
CAGATCAGTCTGGAGA-1_1	control1	5240	2423	Control	0.687023	0	4	4	Collecting_duct_cell
CAGCAGCAGCTAGTGG-1_1	control1	563	395	Control	0	0	3	3	Collecting_duct_cell
CAGCAGCAGTGAACGC-1_1	control1	1752	1228	Control	3.71005	0	6	6	Distal_tubule_cell
CAGCAGCAGTGGAGTC-1_1	control1	598	496	Control	8.52843	0	0	0	Proximal_tubule_cell
CAGCAGCCAATAGAGT-1_1	control1	930	684	Control	1.72043	0	16	16	Macrophages
CAGCAGCGTAATCACC-1_1	control1	800	651	Control	4	0	7	7	Endothelial_cell
CAGCAGCGTATATCCG-1_1	control1	1935	1317	Control	1.39535	0	1	1	Proximal_tubule_cell
CAGCAGCGTCATGCCG-1_1	control1	878	697	Control	5.12528	0	0	0	Proximal_tubule_cell
CAGCAGCGTCCAGTTA-1_1	control1	644	512	Control	3.41615	0	0	0	Proximal_tubule_cell
CAGCAGCGTCTTGTCC-1_1	control1	4941	2373	Control	0.384538	0	4	4	Collecting_duct_cell
CAGCAGCTCCACTGGG-1_1	control1	1907	1346	Control	1.67803	0	0	0	Proximal_tubule_cell
CAGCATAAGAGTGACC-1_1	control1	622	517	Control	3.37621	0	7	7	Endothelial_cell
CAGCATAAGATATGGT-1_1	control1	2753	1403	Control	1.41664	0	5	5	Distal_tubule_cell
CAGCATAAGATGTGTA-1_1	control1	631	503	Control	5.22979	0	0	0	Proximal_tubule_cell
CAGCATAAGCCCAATT-1_1	control1	6320	2319	Control	0.458861	0	13	13	Intercalated_cell
CAGCATACACGAAATA-1_1	control1	4565	2060	Control	1.5115	0	7	7	Endothelial_cell
CAGCATACAGACGCCT-1_1	control1	6874	2458	Control	0.567355	0	5	5	Distal_tubule_cell
CAGCATAGTCATGCCG-1_1	control1	2547	1628	Control	1.21712	0	4	4	Collecting_duct_cell
CAGCATAGTCGACTAT-1_1	control1	4638	2111	Control	5.19621	0	12	12	Podocyte
CAGCATAGTCGTGGCT-1_1	control1	1007	718	Control	2.18471	0	3	3	Collecting_duct_cell
CAGCATAGTGTGAAAT-1_1	control1	683	561	Control	5.85652	0	0	0	Proximal_tubule_cell
CAGCATAGTGTGGCTC-1_1	control1	1120	861	Control	2.5	0	0	0	Proximal_tubule_cell
CAGCATATCAGCGACC-1_1	control1	1897	1285	Control	3.32103	0	4	4	Collecting_duct_cell
CAGCATATCCTGTACC-1_1	control1	1991	1347	Control	3.06379	0	1	1	Proximal_tubule_cell
CAGCATATCTGAGTGT-1_1	control1	5310	2198	Control	0.903955	0	10	10	Collecting_duct_cell
CAGCCGAAGTTCGCGC-1_1	control1	501	413	Control	6.18762	0	0	0	Proximal_tubule_cell
CAGCCGACACGGACAA-1_1	control1	728	600	Control	7.69231	0	11	11	Proximal_tubule_cell
CAGCCGACAGAAGCAC-1_1	control1	826	637	Control	9.0799	0	0	0	Proximal_tubule_cell
CAGCCGACATCATCCC-1_1	control1	6035	2492	Control	0.72908	0	5	5	Distal_tubule_cell
CAGCCGAGTAAATGTG-1_1	control1	1690	1136	Control	2.72189	0	0	0	Proximal_tubule_cell
CAGCCGAGTACCCAAT-1_1	control1	660	532	Control	8.18182	0	0	0	Proximal_tubule_cell
CAGCCGAGTCTTCGTC-1_1	control1	3325	1598	Control	1.95489	0	16	16	Macrophages
CAGCCGATCAACGAAA-1_1	control1	3801	2047	Control	0.868193	0	1	1	Proximal_tubule_cell
CAGCGACAGCTAGTTC-1_1	control1	2773	1276	Control	0.937613	0	9	9	B_cell
CAGCGACAGGAATTAC-1_1	control1	1804	983	Control	1.49667	0	17	17	Macrophages
CAGCGACAGGATGGAA-1_1	control1	3233	1404	Control	0.711414	0	16	16	Macrophages
CAGCGACAGGCTCATT-1_1	control1	1364	904	Control	1.75953	0	20	20	T_cell
CAGCGACAGGTACTCT-1_1	control1	3105	1879	Control	0.676329	0	1	1	Proximal_tubule_cell
CAGCGACAGTAGATGT-1_1	control1	876	687	Control	5.25114	0	7	7	Endothelial_cell
CAGCGACAGTGAATTG-1_1	control1	1918	1300	Control	3.02398	0	1	1	Proximal_tubule_cell
CAGCGACAGTGATCGG-1_1	control1	701	567	Control	1.99715	0	0	0	Proximal_tubule_cell
CAGCGACCACTGTCGG-1_1	control1	936	731	Control	2.5641	0	0	0	Proximal_tubule_cell
CAGCGACCATCGATTG-1_1	control1	3001	1741	Control	0.733089	0	1	1	Proximal_tubule_cell
CAGCGACTCGAACGGA-1_1	control1	986	742	Control	3.14402	0	7	7	Endothelial_cell
CAGCTAAAGTATCTCG-1_1	control1	4424	2187	Control	0.858951	0	4	4	Collecting_duct_cell
CAGCTAACACTTAACG-1_1	control1	3339	1733	Control	2.27613	0	15	15	Podocyte
CAGCTAACAGTTAACC-1_1	control1	1371	1040	Control	1.75055	0	0	0	Proximal_tubule_cell
CAGCTAAGTCTCCACT-1_1	control1	830	650	Control	2.04819	0	0	0	Proximal_tubule_cell
CAGCTGGCAGTTCCCT-1_1	control1	1034	795	Control	5.51257	0	0	0	Proximal_tubule_cell
CAGCTGGGTTACCGAT-1_1	control1	1242	930	Control	1.93237	0	0	0	Proximal_tubule_cell
CAGCTGGGTTCGCTAA-1_1	control1	571	484	Control	6.1296	0	17	17	Macrophages
CAGCTGGTCTTCGGTC-1_1	control1	666	537	Control	4.65465	0	6	6	Distal_tubule_cell
CAGGTGCAGCTAAGAT-1_1	control1	4000	2075	Control	1.175	0	5	5	Distal_tubule_cell
CAGGTGCCAGCCTTTC-1_1	control1	1077	827	Control	6.40669	0	2	2	Distal_tubule_cell
CAGGTGCCAGGTCGTC-1_1	control1	780	626	Control	2.5641	0	7	7	Endothelial_cell
CAGGTGCTCTGTACGA-1_1	control1	548	459	Control	5.29197	0	0	0	Proximal_tubule_cell
CAGTAACAGCCCTAAT-1_1	control1	1549	1090	Control	0.839251	0	1	1	Proximal_tubule_cell
CAGTAACAGTGGTCCC-1_1	control1	2226	1189	Control	0.449236	0	14	14	Endothelial_cell
CAGTAACCAGGGCATA-1_1	control1	818	656	Control	5.01222	0	0	0	Proximal_tubule_cell
CAGTAACGTAGCCTCG-1_1	control1	887	708	Control	2.25479	0	0	0	Proximal_tubule_cell
CAGTAACGTATGAATG-1_1	control1	763	589	Control	3.01442	0	2	2	Distal_tubule_cell
CAGTAACGTCCATGAT-1_1	control1	607	479	Control	2.9654	0	13	13	Intercalated_cell
CAGTAACGTCTCTCGT-1_1	control1	815	641	Control	3.06748	0	0	0	Proximal_tubule_cell
CAGTCCTAGCGTGTCC-1_1	control1	5496	2229	Control	1.4556	0	10	10	Collecting_duct_cell
CAGTCCTCACATGTGT-1_1	control1	762	578	Control	9.05512	0	0	0	Proximal_tubule_cell
CAGTCCTCAGAGCCAA-1_1	control1	1151	826	Control	8.86186	0	0	0	Proximal_tubule_cell
CAGTCCTGTCCGAATT-1_1	control1	876	650	Control	6.73516	0	0	0	Proximal_tubule_cell
CAGTCCTTCTTGCCGT-1_1	control1	1908	1135	Control	4.24528	0	14	14	Endothelial_cell
CATATGGAGCGTCTAT-1_1	control1	1821	1244	Control	1.42779	0	4	4	Collecting_duct_cell
CATATGGAGGTACTCT-1_1	control1	3535	1955	Control	0.452617	0	4	4	Collecting_duct_cell
CATATGGAGTAGTGCG-1_1	control1	1133	865	Control	2.11827	0	0	0	Proximal_tubule_cell
CATATGGAGTCCTCCT-1_1	control1	2208	1429	Control	0.724638	0	1	1	Proximal_tubule_cell
CATATGGCACTCGACG-1_1	control1	5643	1980	Control	0.531632	0	9	9	B_cell
CATATGGGTCAAACTC-1_1	control1	1412	990	Control	0.849858	0	1	1	Proximal_tubule_cell
CATATGGGTCATCGGC-1_1	control1	1016	805	Control	2.95276	0	0	0	Proximal_tubule_cell
CATATGGGTGCAGGTA-1_1	control1	772	540	Control	2.33161	0	16	16	Macrophages
CATATGGGTTCAACCA-1_1	control1	1808	1052	Control	0.387168	0	16	16	Macrophages
CATATGGTCCTTGACC-1_1	control1	2392	1380	Control	1.21237	0	4	4	Collecting_duct_cell
CATATTCAGGCGCTCT-1_1	control1	4842	2242	Control	0.433705	0	5	5	Distal_tubule_cell
CATATTCCAAATACAG-1_1	control1	514	439	Control	4.66926	0	0	0	Proximal_tubule_cell
CATATTCCACATTAGC-1_1	control1	1877	1158	Control	1.43847	0	6	6	Distal_tubule_cell
CATATTCCATACGCTA-1_1	control1	4415	2114	Control	0.385051	0	1	1	Proximal_tubule_cell
CATATTCCATTGGGCC-1_1	control1	1093	826	Control	2.56176	0	0	0	Proximal_tubule_cell
CATATTCGTGAAATCA-1_1	control1	4402	2329	Control	0.863244	0	14	14	Endothelial_cell
CATATTCGTGTATGGG-1_1	control1	3153	1349	Control	0.824611	0	16	16	Macrophages
CATATTCGTTGGTGGA-1_1	control1	579	485	Control	3.79965	0	2	2	Distal_tubule_cell
CATATTCTCAGTTAGC-1_1	control1	709	572	Control	0.423131	0	12	12	Podocyte
CATCAAGAGCTCCCAG-1_1	control1	4548	2150	Control	3.69393	0	5	5	Distal_tubule_cell
CATCAAGGTAGGCATG-1_1	control1	1753	1263	Control	1.54022	0	0	0	Proximal_tubule_cell
CATCAAGGTGCTCTTC-1_1	control1	504	432	Control	4.56349	0	0	0	Proximal_tubule_cell
CATCAAGGTTAAGAAC-1_1	control1	1660	1070	Control	1.80723	0	7	7	Endothelial_cell
CATCAAGTCAACACTG-1_1	control1	867	669	Control	1.38408	0	0	0	Proximal_tubule_cell
CATCAAGTCCCTAACC-1_1	control1	1371	935	Control	2.84464	0	9	9	B_cell
CATCAGAAGGCGACAT-1_1	control1	1330	888	Control	1.50376	0	7	7	Endothelial_cell
CATCAGAAGGGCTTCC-1_1	control1	4667	2422	Control	0.36426	0	1	1	Proximal_tubule_cell
CATCAGAAGTGAAGAG-1_1	control1	1390	983	Control	2.58993	0	1	1	Proximal_tubule_cell
CATCAGACAAAGGCGT-1_1	control1	801	639	Control	4.49438	0	0	0	Proximal_tubule_cell
CATCAGACACGAGGTA-1_1	control1	673	544	Control	2.82318	0	0	0	Proximal_tubule_cell
CATCAGACATCTGGTA-1_1	control1	1303	970	Control	1.53492	0	2	2	Distal_tubule_cell
CATCAGAGTAACGACG-1_1	control1	600	488	Control	3.66667	0	2	2	Distal_tubule_cell
CATCAGAGTCCAGTTA-1_1	control1	3916	2293	Control	0.638407	0	11	11	Proximal_tubule_cell
CATCAGAGTCCCTACT-1_1	control1	527	443	Control	4.17457	0	6	6	Distal_tubule_cell
CATCAGAGTGTTAAGA-1_1	control1	686	561	Control	7.72595	0	0	0	Proximal_tubule_cell
CATCAGATCCGGGTGT-1_1	control1	1077	841	Control	2.13556	0	0	0	Proximal_tubule_cell
CATCCACAGGCAATTA-1_1	control1	5414	2036	Control	0.554119	0	13	13	Intercalated_cell
CATCCACCACAACGTT-1_1	control1	518	422	Control	4.44015	0	7	7	Endothelial_cell
CATCCACCAGCATACT-1_1	control1	793	599	Control	9.33165	0	2	2	Distal_tubule_cell
CATCCACCAGCGTCCA-1_1	control1	2729	1664	Control	0.879443	0	1	1	Proximal_tubule_cell
CATCCACCAGGGTATG-1_1	control1	2516	1596	Control	1.19237	0	4	4	Collecting_duct_cell
CATCCACCATATGCTG-1_1	control1	1955	1288	Control	3.63171	0	1	1	Proximal_tubule_cell
CATCCACGTGCTTCTC-1_1	control1	3035	1793	Control	1.4827	0	2	2	Distal_tubule_cell
CATCCACTCACAGGCC-1_1	control1	1784	1070	Control	1.51345	0	10	10	Collecting_duct_cell
CATCGAAAGCAGACTG-1_1	control1	619	496	Control	4.36187	0	16	16	Macrophages
CATCGAAAGCCAACAG-1_1	control1	2014	1227	Control	1.53923	0	7	7	Endothelial_cell
CATCGAAAGGAATTAC-1_1	control1	3517	1628	Control	2.50213	0	16	16	Macrophages
CATCGAACAAGCCCAC-1_1	control1	1310	943	Control	3.20611	0	0	0	Proximal_tubule_cell
CATCGAACAGCGATCC-1_1	control1	1686	1264	Control	3.49941	0	2	2	Distal_tubule_cell
CATCGAACAGTGACAG-1_1	control1	4230	2197	Control	0.520095	0	7	7	Endothelial_cell
CATCGAAGTACCGTAT-1_1	control1	1362	854	Control	4.84581	0	6	6	Distal_tubule_cell
CATCGAATCTAGAGTC-1_1	control1	4860	2244	Control	2.51029	0	14	14	Endothelial_cell
CATCGAATCTTAGAGC-1_1	control1	735	582	Control	4.4898	0	0	0	Proximal_tubule_cell
CATCGGGCAGGGTTAG-1_1	control1	3039	1613	Control	1.48075	0	4	4	Collecting_duct_cell
CATGACAAGCTGGAAC-1_1	control1	1072	825	Control	2.79851	0	1	1	Proximal_tubule_cell
CATGACACATCACAAC-1_1	control1	598	488	Control	7.85953	0	0	0	Proximal_tubule_cell
CATGACAGTCAGAATA-1_1	control1	2241	1439	Control	1.1602	0	1	1	Proximal_tubule_cell
CATGACAGTCGACTAT-1_1	control1	2923	1517	Control	0.821074	0	18	18	Endothelial_cell
CATGACAGTGAAATCA-1_1	control1	4302	2077	Control	7.57787	0	9	9	B_cell
CATGACATCTACGAGT-1_1	control1	4584	2003	Control	0.47993	0	5	5	Distal_tubule_cell
CATGACATCTTGCCGT-1_1	control1	1532	1017	Control	1.56658	0	7	7	Endothelial_cell
CATGCCTAGATCCCGC-1_1	control1	693	544	Control	6.49351	0	0	0	Proximal_tubule_cell
CATGCCTCACACAGAG-1_1	control1	2436	1592	Control	2.21675	0	1	1	Proximal_tubule_cell
CATGCCTCATGTAGTC-1_1	control1	1315	879	Control	3.95437	0	3	3	Collecting_duct_cell
CATGCCTGTCCAGTAT-1_1	control1	731	573	Control	8.61833	0	0	0	Proximal_tubule_cell
CATGCCTGTTCGCGAC-1_1	control1	1045	792	Control	4.40191	0	0	0	Proximal_tubule_cell
CATGCCTTCAGTGTTG-1_1	control1	812	612	Control	5.04926	0	7	7	Endothelial_cell
CATGCCTTCTCGTTTA-1_1	control1	1094	839	Control	4.20475	0	0	0	Proximal_tubule_cell
CATGGCGAGGCATTGG-1_1	control1	4683	2284	Control	1.36665	0	4	4	Collecting_duct_cell
CATGGCGCACAAGACG-1_1	control1	1663	924	Control	3.36741	0	16	16	Macrophages
CATGGCGCAGATTGCT-1_1	control1	1835	1251	Control	2.94278	0	1	1	Proximal_tubule_cell
CATGGCGCAGCTCCGA-1_1	control1	633	528	Control	5.6872	0	2	2	Distal_tubule_cell
CATGGCGGTCTAGCGC-1_1	control1	4477	2105	Control	0.737101	0	14	14	Endothelial_cell
CATGGCGGTTAAGATG-1_1	control1	784	614	Control	9.31122	0	0	0	Proximal_tubule_cell
CATTATCAGACCGGAT-1_1	control1	5012	2256	Control	0.299282	0	12	12	Podocyte
CATTATCAGATCTGCT-1_1	control1	1846	1071	Control	1.73348	0	9	9	B_cell
CATTATCCACAAGCCC-1_1	control1	5495	2362	Control	0.363967	0	12	12	Podocyte
CATTATCCATCCAACA-1_1	control1	1406	1021	Control	1.92034	0	1	1	Proximal_tubule_cell
CATTATCGTCGAAAGC-1_1	control1	2033	1270	Control	0.639449	0	5	5	Distal_tubule_cell
CATTATCTCACCGTAA-1_1	control1	2219	1385	Control	4.37134	0	8	8	Collecting_duct_cell
CATTCGCAGCTAGTCT-1_1	control1	2311	1112	Control	0.735612	0	16	16	Macrophages
CATTCGCAGGAGTACC-1_1	control1	4917	2086	Control	0.813504	0	14	14	Endothelial_cell
CATTCGCCAAATTGCC-1_1	control1	3018	1734	Control	1.02717	0	5	5	Distal_tubule_cell
CATTCGCCAATAGAGT-1_1	control1	2388	1379	Control	1.29816	0	18	18	Endothelial_cell
CATTCGCGTAATTGGA-1_1	control1	1974	1319	Control	1.06383	0	1	1	Proximal_tubule_cell
CATTCGCGTCGATTGT-1_1	control1	6412	2254	Control	0.187149	0	16	16	Macrophages
CATTCGCTCATGTGGT-1_1	control1	1082	833	Control	2.5878	0	0	0	Proximal_tubule_cell
CATTCGCTCCCAACGG-1_1	control1	3718	1767	Control	0.403443	0	4	4	Collecting_duct_cell
CCAATCCCAGTGGAGT-1_1	control1	6211	2315	Control	0.483014	0	10	10	Collecting_duct_cell
CCAATCCGTGAGGGAG-1_1	control1	584	448	Control	3.93836	0	0	0	Proximal_tubule_cell
CCAATCCGTGGACGAT-1_1	control1	1282	960	Control	1.56006	0	0	0	Proximal_tubule_cell
CCAATCCTCTCGTATT-1_1	control1	2609	1647	Control	0.574933	0	1	1	Proximal_tubule_cell
CCACCTAAGTGAAGAG-1_1	control1	544	446	Control	4.22794	0	6	6	Distal_tubule_cell
CCACCTACAGCTCGAC-1_1	control1	946	756	Control	3.27696	0	0	0	Proximal_tubule_cell
CCACCTATCATGCATG-1_1	control1	2082	1375	Control	2.59366	0	4	4	Collecting_duct_cell
CCACCTATCGCGTTTC-1_1	control1	4405	2255	Control	1.65721	0	1	1	Proximal_tubule_cell
CCACGGAAGAACTGTA-1_1	control1	4646	2206	Control	0.236763	0	5	5	Distal_tubule_cell
CCACGGACAATGTAAG-1_1	control1	2928	1725	Control	0.922131	0	1	1	Proximal_tubule_cell
CCACGGACACAGGCCT-1_1	control1	3943	1816	Control	0.634035	0	10	10	Collecting_duct_cell
CCACGGATCGACCAGC-1_1	control1	557	456	Control	7.0018	0	0	0	Proximal_tubule_cell
CCACGGATCTGGAGCC-1_1	control1	690	558	Control	3.18841	0	0	0	Proximal_tubule_cell
CCACGGATCTGTCCGT-1_1	control1	1821	1273	Control	0.988468	0	1	1	Proximal_tubule_cell
CCACTACAGAATTGTG-1_1	control1	3019	1823	Control	1.42431	0	1	1	Proximal_tubule_cell
CCACTACAGCGAAGGG-1_1	control1	685	553	Control	3.94161	0	2	2	Distal_tubule_cell
CCACTACCAGATTGCT-1_1	control1	1174	815	Control	1.87394	0	3	3	Collecting_duct_cell
CCACTACGTATATCCG-1_1	control1	3281	1580	Control	0.701006	0	14	14	Endothelial_cell
CCACTACGTCTCTCGT-1_1	control1	4283	2074	Control	0.607051	0	5	5	Distal_tubule_cell
CCACTACTCCCTCTTT-1_1	control1	5223	2222	Control	1.22535	0	16	16	Macrophages
CCAGCGAAGAACTCGG-1_1	control1	2986	1830	Control	0.83724	0	1	1	Proximal_tubule_cell
CCAGCGAAGACTCGGA-1_1	control1	570	468	Control	7.19298	0	2	2	Distal_tubule_cell
CCAGCGAAGAGTACAT-1_1	control1	3927	1934	Control	0.48383	0	5	5	Distal_tubule_cell
CCAGCGAAGATCACGG-1_1	control1	4937	2086	Control	1.23557	0	14	14	Endothelial_cell
CCAGCGACAAAGCAAT-1_1	control1	4313	1981	Control	0.417343	0	5	5	Distal_tubule_cell
CCAGCGACACGAAGCA-1_1	control1	1174	859	Control	2.98126	0	7	7	Endothelial_cell
CCAGCGACATGAGCGA-1_1	control1	5328	1958	Control	0.412913	0	12	12	Podocyte
CCAGCGAGTACCATCA-1_1	control1	649	517	Control	3.23575	0	6	6	Distal_tubule_cell
CCAGCGAGTACGCACC-1_1	control1	770	614	Control	2.85714	0	2	2	Distal_tubule_cell
CCAGCGAGTGTAAGTA-1_1	control1	4714	2019	Control	0.254561	0	10	10	Collecting_duct_cell
CCAGCGAGTTGTGGAG-1_1	control1	2756	1510	Control	0.943396	0	7	7	Endothelial_cell
CCAGCGATCGCCGTGA-1_1	control1	3956	2149	Control	0.707786	0	4	4	Collecting_duct_cell
CCAGCGATCTCGTTTA-1_1	control1	1287	939	Control	2.4087	0	0	0	Proximal_tubule_cell
CCATGTCAGGCTAGCA-1_1	control1	570	475	Control	1.75439	0	0	0	Proximal_tubule_cell
CCATGTCCACGAGGTA-1_1	control1	537	445	Control	3.53818	0	9	9	B_cell
CCATGTCGTGTAACGG-1_1	control1	2855	1574	Control	0.700525	0	18	18	Endothelial_cell
CCATGTCTCCGCGCAA-1_1	control1	3673	1867	Control	0.57174	0	5	5	Distal_tubule_cell
CCATGTCTCGTTTGCC-1_1	control1	3560	1939	Control	0.898876	0	5	5	Distal_tubule_cell
CCATTCGAGATCTGCT-1_1	control1	4806	2462	Control	1.37328	0	4	4	Collecting_duct_cell
CCATTCGAGCAATATG-1_1	control1	2136	1346	Control	4.58801	0	1	1	Proximal_tubule_cell
CCATTCGAGTACTTGC-1_1	control1	2267	1422	Control	0.529334	0	12	12	Podocyte
CCATTCGCAATGGACG-1_1	control1	1173	860	Control	2.04604	0	0	0	Proximal_tubule_cell
CCATTCGGTAGTGAAT-1_1	control1	3281	1722	Control	1.03627	0.0304785	5	5	Distal_tubule_cell
CCATTCGGTGACGCCT-1_1	control1	2621	1680	Control	0.801221	0	1	1	Proximal_tubule_cell
CCATTCGGTTTGGCGC-1_1	control1	820	639	Control	4.5122	0	19	19	Macrophages
CCCAATCAGACAGGCT-1_1	control1	5010	2280	Control	0.299401	0	4	4	Collecting_duct_cell
CCCAATCAGAGGTAGA-1_1	control1	934	735	Control	0.642398	0	0	0	Proximal_tubule_cell
CCCAATCAGATAGGAG-1_1	control1	4630	2068	Control	0.345572	0	5	5	Distal_tubule_cell
CCCAATCAGCTAGCCC-1_1	control1	605	521	Control	1.98347	0	0	0	Proximal_tubule_cell
CCCAATCAGGGATACC-1_1	control1	6497	2399	Control	3.46314	0	9	9	B_cell
CCCAATCAGGTTCCTA-1_1	control1	2064	1263	Control	1.16279	0	5	5	Distal_tubule_cell
CCCAATCCAAGACACG-1_1	control1	2649	1445	Control	0.717252	0	8	8	Collecting_duct_cell
CCCAATCGTCCGAATT-1_1	control1	666	541	Control	4.2042	0	0	0	Proximal_tubule_cell
CCCAATCGTGCGAAAC-1_1	control1	1417	941	Control	0.352858	0	8	8	Collecting_duct_cell
CCCAATCGTGCTCTTC-1_1	control1	2768	1719	Control	0.867052	0	1	1	Proximal_tubule_cell
CCCAATCGTGTTCGAT-1_1	control1	2632	1573	Control	0.797872	0	1	1	Proximal_tubule_cell
CCCAATCGTTCCACAA-1_1	control1	621	519	Control	4.34783	0	0	0	Proximal_tubule_cell
CCCAATCTCGTTGCCT-1_1	control1	4617	2189	Control	0.259909	0	4	4	Collecting_duct_cell
CCCAATCTCTACTCAT-1_1	control1	6925	2464	Control	0.404332	0	10	10	Collecting_duct_cell
CCCAGTTAGACTACAA-1_1	control1	966	712	Control	0.828157	0	1	1	Proximal_tubule_cell
CCCAGTTAGTCGCCGT-1_1	control1	4698	1905	Control	0.425713	0	13	13	Intercalated_cell
CCCAGTTCACCCATGG-1_1	control1	645	519	Control	6.97674	0	2	2	Distal_tubule_cell
CCCAGTTCAGGTTTCA-1_1	control1	4151	1885	Control	0.313178	0	13	13	Intercalated_cell
CCCAGTTGTAAACGCG-1_1	control1	3925	1864	Control	0.178344	0	5	5	Distal_tubule_cell
CCCAGTTGTAAGGATT-1_1	control1	629	464	Control	2.38474	0	6	6	Distal_tubule_cell
CCCAGTTGTACAGACG-1_1	control1	1314	861	Control	0.761035	0	7	7	Endothelial_cell
CCCAGTTGTAGGGACT-1_1	control1	1802	1200	Control	0.610433	0	1	1	Proximal_tubule_cell
CCCAGTTGTCAATACC-1_1	control1	3576	1897	Control	0.307606	0	4	4	Collecting_duct_cell
CCCAGTTGTCAGCTAT-1_1	control1	1520	1030	Control	0.723684	0	12	12	Podocyte
CCCAGTTGTCGCGTGT-1_1	control1	1925	1313	Control	0.935065	0	1	1	Proximal_tubule_cell
CCCAGTTGTCTAACGT-1_1	control1	5627	2444	Control	0.159943	0	5	5	Distal_tubule_cell
CCCAGTTGTGAAATCA-1_1	control1	1723	992	Control	0.174115	0	5	5	Distal_tubule_cell
CCCAGTTTCATTATCC-1_1	control1	1568	998	Control	4.65561	0	6	6	Distal_tubule_cell
CCCATACAGGTTCCTA-1_1	control1	815	599	Control	0	0	2	2	Distal_tubule_cell
CCCATACCACGGTGTC-1_1	control1	1360	857	Control	0.808824	0	14	14	Endothelial_cell
CCCATACGTTACGGAG-1_1	control1	2207	1289	Control	0.317173	0	4	4	Collecting_duct_cell
CCCTCCTAGTCGCCGT-1_1	control1	1468	1021	Control	8.37875	0	1	1	Proximal_tubule_cell
CCCTCCTAGTGTACCT-1_1	control1	1073	782	Control	6.43057	0	6	6	Distal_tubule_cell
CCCTCCTCAGAAGCAC-1_1	control1	3024	1647	Control	0.892857	0	9	9	B_cell
CCCTCCTCATCCCATC-1_1	control1	3084	1706	Control	1.58885	0	4	4	Collecting_duct_cell
CCCTCCTGTAGGAGTC-1_1	control1	4712	2427	Control	2.58913	0	1	1	Proximal_tubule_cell
CCCTCCTTCCATGCTC-1_1	control1	6271	2499	Control	0.159464	0	5	5	Distal_tubule_cell
CCGGGATAGAATGTGT-1_1	control1	2013	1283	Control	2.93095	0	12	12	Podocyte
CCGGGATAGCTACCGC-1_1	control1	1629	1016	Control	2.88521	0	14	14	Endothelial_cell
CCGGGATCAGTAAGCG-1_1	control1	3272	1665	Control	1.8643	0	7	7	Endothelial_cell
CCGGGATGTAAGCACG-1_1	control1	1018	742	Control	6.28684	0	0	0	Proximal_tubule_cell
CCGGGATGTGAAAGAG-1_1	control1	507	413	Control	9.46746	0	0	0	Proximal_tubule_cell
CCGGGATGTGCCTTGG-1_1	control1	566	454	Control	7.06714	0	0	0	Proximal_tubule_cell
CCGGGATGTGGTAACG-1_1	control1	565	453	Control	8.84956	0	0	0	Proximal_tubule_cell
CCGGGATGTGGTCTCG-1_1	control1	538	425	Control	9.29368	0	0	0	Proximal_tubule_cell
CCGGGATTCAGTTTGG-1_1	control1	2925	1595	Control	1.67521	0	20	20	T_cell
CCGGGATTCCTGCTTG-1_1	control1	2900	1513	Control	1.65517	0	5	5	Distal_tubule_cell
CCGGGATTCGCACTCT-1_1	control1	3341	1799	Control	0.987728	0	5	5	Distal_tubule_cell
CCGGTAGAGAGCTGGT-1_1	control1	1319	975	Control	2.27445	0	1	1	Proximal_tubule_cell
CCGGTAGAGGCAGGTT-1_1	control1	1412	1038	Control	2.90368	0	0	0	Proximal_tubule_cell
CCGGTAGAGGCATGGT-1_1	control1	642	448	Control	8.09969	0	9	9	B_cell
CCGGTAGAGTCCGGTC-1_1	control1	3240	1785	Control	5.8642	0	4	4	Collecting_duct_cell
CCGGTAGCAATGGAGC-1_1	control1	3327	1669	Control	0.991885	0	7	7	Endothelial_cell
CCGGTAGCACGAGGTA-1_1	control1	2318	1478	Control	1.33736	0	4	4	Collecting_duct_cell
CCGGTAGGTCACCCAG-1_1	control1	630	499	Control	3.1746	0	12	12	Podocyte
CCGGTAGTCCTTTACA-1_1	control1	863	664	Control	4.28737	0	12	12	Podocyte
CCGGTAGTCTATCGCC-1_1	control1	546	457	Control	5.31136	0	0	0	Proximal_tubule_cell
CCGGTAGTCTCCAACC-1_1	control1	690	580	Control	4.63768	0	0	0	Proximal_tubule_cell
CCGTACTAGAAGGCCT-1_1	control1	4808	1908	Control	0.207987	0	10	10	Collecting_duct_cell
CCGTACTAGCAGGTCA-1_1	control1	5090	2221	Control	0.471513	0	4	4	Collecting_duct_cell
CCGTACTAGTGTACGG-1_1	control1	1870	1071	Control	2.19251	0	9	9	B_cell
CCGTACTCAAATTGCC-1_1	control1	4107	1895	Control	0.462625	0	18	18	Endothelial_cell
CCGTACTCAGCATGAG-1_1	control1	1285	872	Control	3.42412	0	13	13	Intercalated_cell
CCGTACTGTCCCGACA-1_1	control1	1748	1044	Control	1.48741	0	10	10	Collecting_duct_cell
CCGTACTGTCGAAAGC-1_1	control1	6494	2455	Control	0.369572	0	12	12	Podocyte
CCGTACTTCAACACGT-1_1	control1	1856	1230	Control	1.61638	0	1	1	Proximal_tubule_cell
CCGTACTTCACGATGT-1_1	control1	3196	1640	Control	1.40801	0	14	14	Endothelial_cell
CCGTACTTCCTGTAGA-1_1	control1	991	739	Control	3.53179	0	0	0	Proximal_tubule_cell
CCGTACTTCTATGTGG-1_1	control1	2284	1520	Control	0.91944	0	4	4	Collecting_duct_cell
CCGTGGAAGCTGTTCA-1_1	control1	904	716	Control	2.87611	0	0	0	Proximal_tubule_cell
CCGTGGAAGTACGTTC-1_1	control1	2725	1299	Control	0.550459	0	13	13	Intercalated_cell
CCGTGGAAGTAGGTGC-1_1	control1	5701	2290	Control	4.5606	0	9	9	B_cell
CCGTGGACAGTGGGAT-1_1	control1	761	615	Control	3.94218	0	2	2	Distal_tubule_cell
CCGTGGACATTCCTGC-1_1	control1	1842	1225	Control	1.03149	0	1	1	Proximal_tubule_cell
CCGTGGAGTATCTGCA-1_1	control1	996	778	Control	5.82329	0	2	2	Distal_tubule_cell
CCGTGGATCGGCATCG-1_1	control1	1904	1134	Control	1.47059	0	18	18	Endothelial_cell
CCGTTCAAGAAGGGTA-1_1	control1	1408	900	Control	5.25568	0	0	0	Proximal_tubule_cell
CCGTTCACAAGACACG-1_1	control1	531	430	Control	6.59134	0	15	15	Podocyte
CCGTTCACAATGGTCT-1_1	control1	3742	1801	Control	5.0775	0	4	4	Collecting_duct_cell
CCGTTCAGTATCAGTC-1_1	control1	5528	2451	Control	0.832127	0	12	12	Podocyte
CCGTTCATCCATGAAC-1_1	control1	1501	1057	Control	0.932712	0	1	1	Proximal_tubule_cell
CCGTTCATCCCTAATT-1_1	control1	1556	1181	Control	1.99229	0	2	2	Distal_tubule_cell
CCTAAAGAGGAACTGC-1_1	control1	2544	1399	Control	0.904088	0	5	5	Distal_tubule_cell
CCTAAAGGTAGCACGA-1_1	control1	3763	1609	Control	0.690938	0	7	7	Endothelial_cell
CCTAAAGGTCAACATC-1_1	control1	516	437	Control	4.06977	0	0	0	Proximal_tubule_cell
CCTAAAGGTTAGTGGG-1_1	control1	5157	2466	Control	0.601125	0	1	1	Proximal_tubule_cell
CCTAAAGGTTGTTTGG-1_1	control1	950	709	Control	2.52632	0	19	19	Macrophages
CCTAAAGGTTTGTGTG-1_1	control1	2612	1340	Control	0.803982	0	16	16	Macrophages
CCTAAAGTCATGTGGT-1_1	control1	833	619	Control	2.64106	0	0	0	Proximal_tubule_cell
CCTAAAGTCCAAGTAC-1_1	control1	2428	1482	Control	2.75947	0	7	7	Endothelial_cell
CCTAAAGTCCCTCTTT-1_1	control1	1494	1113	Control	1.53949	0	2	2	Distal_tubule_cell
CCTAAAGTCGCTAGCG-1_1	control1	1001	806	Control	1.3986	0	0	0	Proximal_tubule_cell
CCTACACAGATGTGGC-1_1	control1	1676	1182	Control	1.37232	0	4	4	Collecting_duct_cell
CCTACACAGGTTACCT-1_1	control1	736	550	Control	3.39674	0	6	6	Distal_tubule_cell
CCTACACCAGACGTAG-1_1	control1	2735	1642	Control	1.02377	0	1	1	Proximal_tubule_cell
CCTACACTCATGGTCA-1_1	control1	872	701	Control	3.09633	0	0	0	Proximal_tubule_cell
CCTACCACATGGAATA-1_1	control1	1188	907	Control	2.60943	0	2	2	Distal_tubule_cell
CCTACCAGTCTTTCAT-1_1	control1	570	469	Control	3.85965	0	0	0	Proximal_tubule_cell
CCTACCAGTTACGTCA-1_1	control1	7008	2313	Control	0.442352	0	10	10	Collecting_duct_cell
CCTACCATCGTAGGAG-1_1	control1	2281	1450	Control	3.81412	0	5	5	Distal_tubule_cell
CCTAGCTAGGTGCTTT-1_1	control1	670	459	Control	2.68657	0	3	3	Collecting_duct_cell
CCTAGCTAGTGTCCCG-1_1	control1	4982	1994	Control	0.421517	0	16	16	Macrophages
CCTAGCTCAAGCCGCT-1_1	control1	2568	1506	Control	1.01246	0	7	7	Endothelial_cell
CCTAGCTCACGTAAGG-1_1	control1	3096	1628	Control	1.48579	0	7	7	Endothelial_cell
CCTAGCTCATGGTCTA-1_1	control1	766	531	Control	0.391645	0	15	15	Podocyte
CCTAGCTCATGTAGTC-1_1	control1	1258	953	Control	1.98728	0	2	2	Distal_tubule_cell
CCTAGCTTCAGTTTGG-1_1	control1	827	610	Control	8.70617	0	0	0	Proximal_tubule_cell
CCTAGCTTCGGTGTCG-1_1	control1	4267	2011	Control	2.34357	0	8	8	Collecting_duct_cell
CCTAGCTTCTAAGCCA-1_1	control1	1277	912	Control	2.89742	0	0	0	Proximal_tubule_cell
CCTATTACAAAGTCAA-1_1	control1	3943	2151	Control	0.963733	0	12	12	Podocyte
CCTATTACACTTCGAA-1_1	control1	1644	1026	Control	1.82482	0	5	5	Distal_tubule_cell
CCTATTACAGGTGCCT-1_1	control1	6223	2319	Control	1.81584	0	4	4	Collecting_duct_cell
CCTATTAGTCCAACTA-1_1	control1	3577	1773	Control	2.68381	0	7	7	Endothelial_cell
CCTATTATCAGATAAG-1_1	control1	1844	1167	Control	0.704989	0	12	12	Podocyte
CCTATTATCTTGTCAT-1_1	control1	4572	2019	Control	0.743657	0	14	14	Endothelial_cell
CCTCAGTCACGAGGTA-1_1	control1	545	459	Control	5.3211	0	0	0	Proximal_tubule_cell
CCTCAGTCAGCTCGCA-1_1	control1	3284	1750	Control	1.64434	0	12	12	Podocyte
CCTCAGTGTATGAATG-1_1	control1	1658	1158	Control	5.00603	0	3	3	Collecting_duct_cell
CCTCAGTGTCTCCACT-1_1	control1	1307	923	Control	3.51951	0	4	4	Collecting_duct_cell
CCTCAGTGTGGTCTCG-1_1	control1	4704	2407	Control	0.871599	0	1	1	Proximal_tubule_cell
CCTCAGTGTTACTGAC-1_1	control1	4911	2088	Control	0.651598	0	10	10	Collecting_duct_cell
CCTCAGTTCTACTCAT-1_1	control1	1982	1254	Control	8.6781	0	1	1	Proximal_tubule_cell
CCTCAGTTCTGTACGA-1_1	control1	1109	829	Control	4.05771	0	0	0	Proximal_tubule_cell
CCTCTGAAGAGCCTAG-1_1	control1	893	658	Control	8.17469	0	0	0	Proximal_tubule_cell
CCTCTGAAGATGTTAG-1_1	control1	3335	1989	Control	2.63868	0	1	1	Proximal_tubule_cell
CCTCTGAAGGAGTACC-1_1	control1	3967	1931	Control	1.99143	0	16	16	Macrophages
CCTCTGACAATGGAAT-1_1	control1	6218	2374	Control	0.868446	0	10	10	Collecting_duct_cell
CCTCTGACATCATCCC-1_1	control1	4801	1990	Control	1.62466	0	10	10	Collecting_duct_cell
CCTCTGATCGAGCCCA-1_1	control1	4248	2312	Control	2.54237	0	1	1	Proximal_tubule_cell
CCTCTGATCTAACTTC-1_1	control1	5689	2072	Control	1.84567	0	16	16	Macrophages
CCTTACGCAATGCCAT-1_1	control1	792	648	Control	2.39899	0	2	2	Distal_tubule_cell
CCTTACGCAGACAAAT-1_1	control1	543	428	Control	7.18232	0	7	7	Endothelial_cell
CCTTACGCATGGTCAT-1_1	control1	5231	2204	Control	1.35729	0	16	16	Macrophages
CCTTACGGTCTAAAGA-1_1	control1	924	723	Control	3.78788	0	0	0	Proximal_tubule_cell
CCTTACGGTTGACGTT-1_1	control1	519	427	Control	4.23892	0	6	6	Distal_tubule_cell
CCTTACGTCCTTGGTC-1_1	control1	1315	905	Control	2.12928	0	5	5	Distal_tubule_cell
CCTTCCCAGAAACCGC-1_1	control1	4872	2157	Control	0.615764	0	4	4	Collecting_duct_cell
CCTTCCCAGCAATATG-1_1	control1	7061	2336	Control	0.339895	0	16	16	Macrophages
CCTTCCCAGGGCTCTC-1_1	control1	666	564	Control	3.15315	0	7	7	Endothelial_cell
CCTTCCCAGTACGACG-1_1	control1	666	521	Control	1.05105	0	0	0	Proximal_tubule_cell
CCTTCCCCACACGCTG-1_1	control1	882	634	Control	2.1542	0	2	2	Distal_tubule_cell
CCTTCCCGTGTGGTTT-1_1	control1	652	485	Control	2.45399	0	2	2	Distal_tubule_cell
CCTTCCCTCTGGTATG-1_1	control1	737	609	Control	3.12076	0	0	0	Proximal_tubule_cell
CCTTCGAAGGCCCTCA-1_1	control1	1023	755	Control	1.95503	0	13	13	Intercalated_cell
CCTTCGAAGTATCGAA-1_1	control1	514	419	Control	5.64202	0	13	13	Intercalated_cell
CCTTCGAGTACCAGTT-1_1	control1	1444	917	Control	1.66205	0	5	5	Distal_tubule_cell
CCTTCGAGTCCGTCAG-1_1	control1	1359	948	Control	4.48859	0	2	2	Distal_tubule_cell
CCTTCGAGTCTTCAAG-1_1	control1	1621	1161	Control	1.48057	0	0	0	Proximal_tubule_cell
CCTTCGAGTTTGTGTG-1_1	control1	791	640	Control	3.66625	0	0	0	Proximal_tubule_cell
CCTTTCTAGATAGCAT-1_1	control1	520	427	Control	5.76923	0	6	6	Distal_tubule_cell
CCTTTCTCAAATCCGT-1_1	control1	518	444	Control	6.94981	0	0	0	Proximal_tubule_cell
CCTTTCTCACTGTGTA-1_1	control1	587	491	Control	2.21465	0	0	0	Proximal_tubule_cell
CCTTTCTGTAAGGGAA-1_1	control1	1847	1147	Control	4.0065	0	7	7	Endothelial_cell
CCTTTCTGTCGTTGTA-1_1	control1	1121	795	Control	2.76539	0	7	7	Endothelial_cell
CCTTTCTGTCTCTCGT-1_1	control1	1299	976	Control	2.38645	0	11	11	Proximal_tubule_cell
CCTTTCTGTGCCTGGT-1_1	control1	628	521	Control	3.98089	0	11	11	Proximal_tubule_cell
CCTTTCTTCCAAACTG-1_1	control1	1293	938	Control	7.57927	0	0	0	Proximal_tubule_cell
CCTTTCTTCCACGTGG-1_1	control1	6418	2461	Control	0.358367	0	16	16	Macrophages
CCTTTCTTCTAACTGG-1_1	control1	3600	1795	Control	1.05556	0	5	5	Distal_tubule_cell
CGAACATAGAACTCGG-1_1	control1	2086	1356	Control	1.53404	0	5	5	Distal_tubule_cell
CGAACATGTCATCCCT-1_1	control1	4252	1804	Control	0.188147	0	5	5	Distal_tubule_cell
CGAATGTAGAACAACT-1_1	control1	4605	2131	Control	0.62975	0	4	4	Collecting_duct_cell
CGAATGTAGCTGCAAG-1_1	control1	860	695	Control	3.37209	0	13	13	Intercalated_cell
CGAATGTCAGTCAGCC-1_1	control1	2880	1754	Control	1.31944	0	1	1	Proximal_tubule_cell
CGAATGTCATCGGAAG-1_1	control1	1215	871	Control	2.46914	0	6	6	Distal_tubule_cell
CGAATGTGTATGGTTC-1_1	control1	3033	1662	Control	1.15397	0	5	5	Distal_tubule_cell
CGAATGTGTCTCCCTA-1_1	control1	3054	1673	Control	0.589391	0	7	7	Endothelial_cell
CGAATGTGTGCGATAG-1_1	control1	740	592	Control	3.10811	0	0	0	Proximal_tubule_cell
CGAATGTGTGCTCTTC-1_1	control1	1418	959	Control	2.32722	0	6	6	Distal_tubule_cell
CGAATGTTCACTCCTG-1_1	control1	2097	1412	Control	1.23987	0	1	1	Proximal_tubule_cell
CGAATGTTCCACGACG-1_1	control1	1093	769	Control	2.19579	0	6	6	Distal_tubule_cell
CGAATGTTCGCACTCT-1_1	control1	6283	2427	Control	0.254655	0	5	5	Distal_tubule_cell
CGAATGTTCGGCGCTA-1_1	control1	5474	2121	Control	0.548045	0	14	14	Endothelial_cell
CGACCTTAGAGTCTGG-1_1	control1	868	698	Control	4.26267	0	2	2	Distal_tubule_cell
CGACCTTCAAGAAAGG-1_1	control1	596	286	Control	7.88591	0	11	11	Proximal_tubule_cell
CGACCTTCATGCTGGC-1_1	control1	655	486	Control	5.64885	0	13	13	Intercalated_cell
CGACCTTGTACCGGCT-1_1	control1	5439	2343	Control	0.937672	0	5	5	Distal_tubule_cell
CGACCTTTCTAGAGTC-1_1	control1	4926	2402	Control	1.38043	0	1	1	Proximal_tubule_cell
CGACTTCAGAGCCCAA-1_1	control1	6876	2440	Control	0.494474	0	10	10	Collecting_duct_cell
CGACTTCAGATAGCAT-1_1	control1	1622	1156	Control	3.51418	0	1	1	Proximal_tubule_cell
CGACTTCAGGTGGGTT-1_1	control1	1777	1160	Control	1.18177	0	6	6	Distal_tubule_cell
CGACTTCAGTAGGTGC-1_1	control1	2518	1678	Control	1.19142	0	6	6	Distal_tubule_cell
CGACTTCCAACACGCC-1_1	control1	3536	1616	Control	0.622172	0	16	16	Macrophages
CGACTTCCACCAGATT-1_1	control1	1080	862	Control	2.12963	0	2	2	Distal_tubule_cell
CGACTTCCAGTATGCT-1_1	control1	3342	1670	Control	0.628366	0	13	13	Intercalated_cell
CGACTTCGTAGAGGAA-1_1	control1	586	481	Control	5.11945	0	19	19	Macrophages
CGACTTCTCATCATTC-1_1	control1	4920	2403	Control	1.72764	0	1	1	Proximal_tubule_cell
CGACTTCTCGCCTGAG-1_1	control1	977	742	Control	5.22006	0	0	0	Proximal_tubule_cell
CGAGAAGAGATAGTCA-1_1	control1	1349	956	Control	1.70497	0	3	3	Collecting_duct_cell
CGAGAAGCAATCAGAA-1_1	control1	6234	2309	Control	0.481232	0	14	14	Endothelial_cell
CGAGAAGGTCTGGTCG-1_1	control1	2857	1546	Control	1.01505	0	5	5	Distal_tubule_cell
CGAGAAGGTGTTAAGA-1_1	control1	1165	867	Control	4.63519	0	1	1	Proximal_tubule_cell
CGAGAAGGTTGTTTGG-1_1	control1	3390	1858	Control	1.82891	0	12	12	Podocyte
CGAGCACAGAACAATC-1_1	control1	2503	1390	Control	1.31842	0	10	10	Collecting_duct_cell
CGAGCACAGACCGGAT-1_1	control1	719	583	Control	4.31154	0	0	0	Proximal_tubule_cell
CGAGCACCAGATGGGT-1_1	control1	2048	1278	Control	4.6875	0	3	3	Collecting_duct_cell
CGAGCACCAGCCTTTC-1_1	control1	3073	1733	Control	1.30166	0	5	5	Distal_tubule_cell
CGAGCACGTAAGGGAA-1_1	control1	2514	1474	Control	2.86396	0	2	2	Distal_tubule_cell
CGAGCACGTGAGGCTA-1_1	control1	3651	2070	Control	0.712134	0	1	1	Proximal_tubule_cell
CGAGCCAAGTTCGCAT-1_1	control1	651	528	Control	6.45161	0	6	6	Distal_tubule_cell
CGAGCCACAGGATCGA-1_1	control1	520	446	Control	4.42308	0	7	7	Endothelial_cell
CGAGCCAGTTCAGGCC-1_1	control1	640	523	Control	2.65625	0	0	0	Proximal_tubule_cell
CGAGCCATCAGGCAAG-1_1	control1	5346	2451	Control	1.53386	0	8	8	Collecting_duct_cell
CGAGCCATCGACGGAA-1_1	control1	5450	2192	Control	0.53211	0	5	5	Distal_tubule_cell
CGATCGGAGCTAGTTC-1_1	control1	527	450	Control	2.27704	0	0	0	Proximal_tubule_cell
CGATCGGCAAGGTTCT-1_1	control1	2297	1426	Control	0.609491	0	4	4	Collecting_duct_cell
CGATCGGCAGGTCCAC-1_1	control1	2881	1409	Control	0.451232	0	16	16	Macrophages
CGATCGGCATCGGGTC-1_1	control1	2030	1208	Control	0.738916	0	5	5	Distal_tubule_cell
CGATCGGGTAAGTTCC-1_1	control1	3955	1786	Control	0.429836	0	10	10	Collecting_duct_cell
CGATCGGTCGCGCCAA-1_1	control1	540	434	Control	3.88889	0	7	7	Endothelial_cell
CGATGGCAGACACTAA-1_1	control1	1894	1283	Control	3.1151	0	1	1	Proximal_tubule_cell
CGATGGCAGTCCATAC-1_1	control1	5510	2341	Control	0.417423	0	5	5	Distal_tubule_cell
CGATGGCCACAGTCGC-1_1	control1	4313	1950	Control	0.741943	0	14	14	Endothelial_cell
CGATGGCCACCTTGTC-1_1	control1	562	463	Control	4.4484	0	0	0	Proximal_tubule_cell
CGATGGCCATCTATGG-1_1	control1	4753	2089	Control	0.65222	0	14	14	Endothelial_cell
CGATGGCGTAAATGAC-1_1	control1	1908	1311	Control	2.72537	0	12	12	Podocyte
CGATGGCGTAAGTAGT-1_1	control1	789	587	Control	3.42205	0	3	3	Collecting_duct_cell
CGATGGCGTGACTACT-1_1	control1	1893	1166	Control	1.26783	0	7	7	Endothelial_cell
CGATGGCGTGTGGTTT-1_1	control1	2112	1192	Control	0.710227	0	18	18	Endothelial_cell
CGATGGCTCAGCTGGC-1_1	control1	1941	1097	Control	1.64863	0	13	13	Intercalated_cell
CGATGTAAGCTTATCG-1_1	control1	534	463	Control	5.43071	0	2	2	Distal_tubule_cell
CGATGTAAGGACGAAA-1_1	control1	946	734	Control	2.11416	0	1	1	Proximal_tubule_cell
CGATGTACAGGGATTG-1_1	control1	2485	1573	Control	1.93159	0	1	1	Proximal_tubule_cell
CGATGTACATCTACGA-1_1	control1	616	514	Control	4.54545	0	0	0	Proximal_tubule_cell
CGATGTAGTCGGGTCT-1_1	control1	915	717	Control	2.84153	0	11	11	Proximal_tubule_cell
CGATGTAGTGTTTGGT-1_1	control1	1059	781	Control	2.17186	0	13	13	Intercalated_cell
CGATGTAGTTTAGCTG-1_1	control1	3639	1954	Control	0.989283	0	11	11	Proximal_tubule_cell
CGATGTATCAAGAAGT-1_1	control1	3917	1989	Control	1.02119	0	10	10	Collecting_duct_cell
CGATGTATCGACAGCC-1_1	control1	1283	935	Control	2.49415	0	0	0	Proximal_tubule_cell
CGATTGAGTAGCTAAA-1_1	control1	659	556	Control	3.79363	0	0	0	Proximal_tubule_cell
CGATTGAGTCTTCAAG-1_1	control1	1002	808	Control	1.79641	0	0	0	Proximal_tubule_cell
CGATTGAGTGAGTGAC-1_1	control1	2043	1381	Control	1.76211	0	6	6	Distal_tubule_cell
CGATTGAGTGCCTGCA-1_1	control1	781	630	Control	6.78617	0	0	0	Proximal_tubule_cell
CGATTGATCAACGCTA-1_1	control1	2545	1370	Control	0.746562	0	10	10	Collecting_duct_cell
CGATTGATCAGTTTGG-1_1	control1	1111	654	Control	2.34023	0	16	16	Macrophages
CGATTGATCCCTTGCA-1_1	control1	1012	740	Control	1.87747	0	6	6	Distal_tubule_cell
CGATTGATCCTTTCTC-1_1	control1	6989	2315	Control	0.429246	0	13	13	Intercalated_cell
CGATTGATCTCTTATG-1_1	control1	2076	1409	Control	3.22736	0	0	0	Proximal_tubule_cell
CGCCAAGAGCTGGAAC-1_1	control1	2332	1492	Control	1.37221	0	1	1	Proximal_tubule_cell
CGCCAAGAGGGATCTG-1_1	control1	1293	817	Control	7.57927	0	3	3	Collecting_duct_cell
CGCCAAGTCCCAACGG-1_1	control1	526	431	Control	3.61217	0	0	0	Proximal_tubule_cell
CGCGGTAAGCACACAG-1_1	control1	767	601	Control	3.65059	0	6	6	Distal_tubule_cell
CGCGGTAGTAAGAGGA-1_1	control1	882	658	Control	5.3288	0	7	7	Endothelial_cell
CGCGGTAGTTCGTGAT-1_1	control1	1384	945	Control	2.89017	0	0	0	Proximal_tubule_cell
CGCGTTTCACGGATAG-1_1	control1	4988	2213	Control	0.441059	0	4	4	Collecting_duct_cell
CGCGTTTTCAGCTCGG-1_1	control1	2457	1518	Control	2.1164	0	11	11	Proximal_tubule_cell
CGCTATCAGACAAGCC-1_1	control1	607	475	Control	5.43657	0	2	2	Distal_tubule_cell
CGCTATCAGCTGCAAG-1_1	control1	984	736	Control	5.28455	0	0	0	Proximal_tubule_cell
CGCTATCAGGCAGTCA-1_1	control1	837	615	Control	2.86738	0	3	3	Collecting_duct_cell
CGCTATCAGTAACCCT-1_1	control1	610	521	Control	2.45902	0	0	0	Proximal_tubule_cell
CGCTATCCAAGGTTCT-1_1	control1	590	501	Control	4.74576	0	2	2	Distal_tubule_cell
CGCTATCCAATGCCAT-1_1	control1	1803	1123	Control	7.54298	0	0	0	Proximal_tubule_cell
CGCTATCGTCCGAACC-1_1	control1	1265	847	Control	1.97628	0	13	13	Intercalated_cell
CGCTATCTCCTTAATC-1_1	control1	3345	1843	Control	1.49477	0	11	11	Proximal_tubule_cell
CGCTATCTCTTTACGT-1_1	control1	915	702	Control	3.93443	0	0	0	Proximal_tubule_cell
CGCTGGAAGCCTATGT-1_1	control1	3033	1475	Control	0.52753	0	3	3	Collecting_duct_cell
CGCTGGAAGCTGCAAG-1_1	control1	1666	1228	Control	4.56182	0	7	7	Endothelial_cell
CGCTGGACATCCTTGC-1_1	control1	4167	2097	Control	0.359971	0	4	4	Collecting_duct_cell
CGCTGGATCAACCATG-1_1	control1	1874	1302	Control	3.68196	0	3	3	Collecting_duct_cell
CGCTGGATCAAGATCC-1_1	control1	1553	1074	Control	1.67418	0	1	1	Proximal_tubule_cell
CGCTGGATCGCTGATA-1_1	control1	2321	1314	Control	1.33563	0	7	7	Endothelial_cell
CGCTTCAAGACTACAA-1_1	control1	686	552	Control	3.93586	0	0	0	Proximal_tubule_cell
CGCTTCACAGTGGGAT-1_1	control1	3505	1661	Control	0.998573	0	14	14	Endothelial_cell
CGCTTCAGTGAGGCTA-1_1	control1	4309	2143	Control	1.41564	0	9	9	B_cell
CGCTTCAGTGCCTGTG-1_1	control1	1063	811	Control	1.97554	0	0	0	Proximal_tubule_cell
CGCTTCATCAACTCTT-1_1	control1	4118	2250	Control	0.631374	0	1	1	Proximal_tubule_cell
CGGACACAGGCTCATT-1_1	control1	586	490	Control	3.07167	0	19	19	Macrophages
CGGACACAGTACCGGA-1_1	control1	599	427	Control	3.83973	0	7	7	Endothelial_cell
CGGACACCAGATAATG-1_1	control1	3140	1853	Control	0.636943	0	1	1	Proximal_tubule_cell
CGGACACGTGACTACT-1_1	control1	559	456	Control	2.86225	0	0	0	Proximal_tubule_cell
CGGACGTAGGACCACA-1_1	control1	941	696	Control	2.44421	0	7	7	Endothelial_cell
CGGACGTCAGCTGTAT-1_1	control1	2678	1596	Control	5.60119	0	1	1	Proximal_tubule_cell
CGGACGTGTCGAGATG-1_1	control1	843	672	Control	4.62633	0	0	0	Proximal_tubule_cell
CGGACGTGTCTTCTCG-1_1	control1	2783	1637	Control	1.00611	0	4	4	Collecting_duct_cell
CGGACGTGTTGTACAC-1_1	control1	4014	1737	Control	0.423518	0	16	16	Macrophages
CGGACGTTCTTCGAGA-1_1	control1	5072	2375	Control	0.335174	0	4	4	Collecting_duct_cell
CGGACGTTCTTTACGT-1_1	control1	1083	770	Control	6.00185	0	0	0	Proximal_tubule_cell
CGGACTGAGCCAGGAT-1_1	control1	978	786	Control	5.01022	0	2	2	Distal_tubule_cell
CGGACTGCAGGCGATA-1_1	control1	1151	882	Control	3.04083	0	0	0	Proximal_tubule_cell
CGGACTGGTCTGGAGA-1_1	control1	3755	1881	Control	0.772304	0	16	16	Macrophages
CGGACTGGTTTGTTTC-1_1	control1	5458	1995	Control	0.622939	0	14	14	Endothelial_cell
CGGACTGTCAGCACAT-1_1	control1	4487	2240	Control	0.624025	0	1	1	Proximal_tubule_cell
CGGAGCTAGGCTATCT-1_1	control1	3852	1798	Control	0.519211	0	13	13	Intercalated_cell
CGGAGCTCAGAGCCAA-1_1	control1	644	523	Control	3.88199	0	0	0	Proximal_tubule_cell
CGGAGCTCAGATGGCA-1_1	control1	799	592	Control	4.25532	0	6	6	Distal_tubule_cell
CGGAGCTGTCCAGTTA-1_1	control1	4246	1942	Control	0.871408	0	14	14	Endothelial_cell
CGGAGCTGTCGAGATG-1_1	control1	609	501	Control	2.62726	0	0	0	Proximal_tubule_cell
CGGAGCTTCAACGGCC-1_1	control1	5498	2213	Control	0.472899	0	12	12	Podocyte
CGGAGCTTCACATGCA-1_1	control1	925	735	Control	2.48649	0	7	7	Endothelial_cell
CGGAGCTTCGTGGGAA-1_1	control1	5280	2214	Control	4.35606	0	13	13	Intercalated_cell
CGGAGTCAGATCTGCT-1_1	control1	751	597	Control	6.52463	0	6	6	Distal_tubule_cell
CGGAGTCAGATGTCGG-1_1	control1	834	649	Control	2.51799	0	0	0	Proximal_tubule_cell
CGGAGTCAGCTAAACA-1_1	control1	4168	1824	Control	0.647793	0	14	14	Endothelial_cell
CGGAGTCAGGCGTACA-1_1	control1	631	490	Control	2.69414	0	2	2	Distal_tubule_cell
CGGAGTCCATTATCTC-1_1	control1	1663	1240	Control	1.50331	0	11	11	Proximal_tubule_cell
CGGAGTCCATTTCAGG-1_1	control1	4953	2152	Control	0.242277	0	5	5	Distal_tubule_cell
CGGAGTCGTACCATCA-1_1	control1	500	434	Control	4.4	0	0	0	Proximal_tubule_cell
CGGAGTCGTAGGCATG-1_1	control1	716	570	Control	2.09497	0	6	6	Distal_tubule_cell
CGGAGTCGTCATGCCG-1_1	control1	1104	818	Control	9.42029	0	11	11	Proximal_tubule_cell
CGGAGTCGTTTGGCGC-1_1	control1	954	660	Control	3.56394	0	7	7	Endothelial_cell
CGGCTAGAGATGCGAC-1_1	control1	1785	1215	Control	1.40056	0	1	1	Proximal_tubule_cell
CGGCTAGGTGCCTGGT-1_1	control1	650	529	Control	4	0	0	0	Proximal_tubule_cell
CGGCTAGTCCCTAATT-1_1	control1	1527	1078	Control	1.6372	0	1	1	Proximal_tubule_cell
CGGCTAGTCCGTAGTA-1_1	control1	3138	1863	Control	1.4659	0	4	4	Collecting_duct_cell
CGGCTAGTCGCCAGCA-1_1	control1	688	542	Control	7.41279	0	0	0	Proximal_tubule_cell
CGGCTAGTCTACGAGT-1_1	control1	5919	2307	Control	0.709579	0	7	7	Endothelial_cell
CGGCTAGTCTTCAACT-1_1	control1	812	611	Control	7.63547	0	7	7	Endothelial_cell
CGGGTCAAGGTAGCCA-1_1	control1	3872	2020	Control	1.03306	0	2	2	Distal_tubule_cell
CGGGTCACAAGTAATG-1_1	control1	624	480	Control	6.89103	0	0	0	Proximal_tubule_cell
CGGGTCACACAGCGTC-1_1	control1	899	717	Control	2.22469	0	0	0	Proximal_tubule_cell
CGGGTCACACGAAACG-1_1	control1	5714	2374	Control	1.27756	0	7	7	Endothelial_cell
CGGGTCACATCTCCCA-1_1	control1	546	446	Control	4.21245	0	0	0	Proximal_tubule_cell
CGGGTCAGTCTGCCAG-1_1	control1	1799	1135	Control	1.44525	0	7	7	Endothelial_cell
CGGGTCATCCTATGTT-1_1	control1	561	468	Control	3.0303	0	0	0	Proximal_tubule_cell
CGGGTCATCGACCAGC-1_1	control1	2412	1208	Control	0.995025	0	10	10	Collecting_duct_cell
CGGGTCATCTTAGCCC-1_1	control1	1840	1098	Control	6.3587	0	11	11	Proximal_tubule_cell
CGGTTAAAGCGATCCC-1_1	control1	1170	909	Control	2.05128	0	0	0	Proximal_tubule_cell
CGGTTAAAGTAGATGT-1_1	control1	6028	2070	Control	0.912409	0	17	17	Macrophages
CGGTTAACACGAGGTA-1_1	control1	753	524	Control	5.44489	0	0	0	Proximal_tubule_cell
CGGTTAACACGGCGTT-1_1	control1	667	526	Control	6.14693	0	16	16	Macrophages
CGGTTAACATACCATG-1_1	control1	4749	1960	Control	0.631712	0	10	10	Collecting_duct_cell
CGGTTAAGTGGTACAG-1_1	control1	1944	1332	Control	1.49177	0	1	1	Proximal_tubule_cell
CGGTTAAGTTACCGAT-1_1	control1	4678	2067	Control	0.299273	0	12	12	Podocyte
CGTAGCGAGAAGGTGA-1_1	control1	5039	2197	Control	0.95257	0	5	5	Distal_tubule_cell
CGTAGCGAGCAGCGTA-1_1	control1	1256	881	Control	2.38854	0	0	0	Proximal_tubule_cell
CGTAGCGAGTAACCCT-1_1	control1	2006	1271	Control	2.84148	0	8	8	Collecting_duct_cell
CGTAGCGGTGTGGTTT-1_1	control1	3543	1977	Control	0.366921	0	1	1	Proximal_tubule_cell
CGTAGCGTCACAATGC-1_1	control1	4062	2133	Control	1.00935	0	1	1	Proximal_tubule_cell
CGTAGCGTCGGAAATA-1_1	control1	4040	1957	Control	0.420792	0	12	12	Podocyte
CGTAGCGTCTGCTGCT-1_1	control1	5311	2449	Control	4.50009	0	4	4	Collecting_duct_cell
CGTAGGCCAGATAATG-1_1	control1	511	417	Control	7.04501	0	0	0	Proximal_tubule_cell
CGTAGGCCAGTTCCCT-1_1	control1	2791	1584	Control	1.46901	0	4	4	Collecting_duct_cell
CGTAGGCCATTGGCGC-1_1	control1	1557	1073	Control	1.86256	0	4	4	Collecting_duct_cell
CGTAGGCGTACCGAGA-1_1	control1	763	609	Control	3.80079	0	0	0	Proximal_tubule_cell
CGTAGGCGTAGGCATG-1_1	control1	1593	1073	Control	1.19272	0	3	3	Collecting_duct_cell
CGTAGGCGTGTGACGA-1_1	control1	2633	1547	Control	0.645651	0	1	1	Proximal_tubule_cell
CGTAGGCTCGCCATAA-1_1	control1	982	679	Control	4.88798	0	6	6	Distal_tubule_cell
CGTAGGCTCGGTGTTA-1_1	control1	622	478	Control	9.00322	0	0	0	Proximal_tubule_cell
CGTAGGCTCTGCGACG-1_1	control1	1381	1001	Control	2.02752	0	7	7	Endothelial_cell
CGTCACTAGTTACGGG-1_1	control1	2666	1661	Control	0.675169	0	1	1	Proximal_tubule_cell
CGTCACTAGTTAGCGG-1_1	control1	2737	1324	Control	1.42492	0	16	16	Macrophages
CGTCACTCACGACGAA-1_1	control1	547	451	Control	4.02194	0	0	0	Proximal_tubule_cell
CGTCACTGTGGTCCGT-1_1	control1	3070	1914	Control	4.65798	0	7	7	Endothelial_cell
CGTCACTTCAGGCCCA-1_1	control1	5330	2449	Control	2.30769	0	12	12	Podocyte
CGTCACTTCTAACTGG-1_1	control1	517	399	Control	0.580271	0	6	6	Distal_tubule_cell
CGTCAGGAGCGTGTCC-1_1	control1	2678	1530	Control	0.224048	0	8	8	Collecting_duct_cell
CGTCAGGCAAGTTAAG-1_1	control1	2926	1494	Control	1.02529	0	7	7	Endothelial_cell
CGTCAGGCAGCCTTTC-1_1	control1	1818	1294	Control	2.86029	0	1	1	Proximal_tubule_cell
CGTCAGGTCACCATAG-1_1	control1	2656	1563	Control	0.790663	0	3	3	Collecting_duct_cell
CGTCAGGTCATCTGTT-1_1	control1	5198	2142	Control	0.538669	0	7	7	Endothelial_cell
CGTCAGGTCCTATGTT-1_1	control1	556	465	Control	2.69784	0	0	0	Proximal_tubule_cell
CGTCAGGTCGCGTTTC-1_1	control1	5960	2330	Control	0.57047	0	12	12	Podocyte
CGTCCATAGATCCGAG-1_1	control1	620	505	Control	5.32258	0	7	7	Endothelial_cell
CGTCCATAGGCAAAGA-1_1	control1	698	587	Control	3.4384	0	0	0	Proximal_tubule_cell
CGTCCATGTATATGGA-1_1	control1	5332	2226	Control	0.543886	0	12	12	Podocyte
CGTCCATGTGCCTGCA-1_1	control1	4805	2368	Control	0.291363	0	1	1	Proximal_tubule_cell
CGTCCATTCAGGTTCA-1_1	control1	2317	1412	Control	1.55373	0	6	6	Distal_tubule_cell
CGTCTACAGTATTGGA-1_1	control1	3909	1841	Control	4.14428	0	10	10	Collecting_duct_cell
CGTCTACAGTTTCCTT-1_1	control1	3182	1702	Control	1.00566	0	7	7	Endothelial_cell
CGTCTACCAAGGTGTG-1_1	control1	618	509	Control	3.23625	0	2	2	Distal_tubule_cell
CGTCTACCAGTCACTA-1_1	control1	4723	2298	Control	0.719881	0	1	1	Proximal_tubule_cell
CGTCTACGTGCTTCTC-1_1	control1	821	642	Control	4.26309	0	17	17	Macrophages
CGTCTACGTGGCGAAT-1_1	control1	610	484	Control	5.08197	0	0	0	Proximal_tubule_cell
CGTCTACTCGAATGCT-1_1	control1	2515	1534	Control	2.82306	0	4	4	Collecting_duct_cell
CGTCTACTCGGCCGAT-1_1	control1	3998	2122	Control	1.02551	0	1	1	Proximal_tubule_cell
CGTCTACTCGTCTGCT-1_1	control1	1231	925	Control	5.52396	0	0	0	Proximal_tubule_cell
CGTGAGCCAAACAACA-1_1	control1	4769	2203	Control	0.3355	0	12	12	Podocyte
CGTGAGCCAAGGGTCA-1_1	control1	896	657	Control	4.57589	0	6	6	Distal_tubule_cell
CGTGAGCGTAGGCTGA-1_1	control1	5190	1869	Control	0.520231	0	17	17	Macrophages
CGTGAGCGTTATGCGT-1_1	control1	512	434	Control	4.88281	0	2	2	Distal_tubule_cell
CGTGAGCTCGCCATAA-1_1	control1	5414	2247	Control	0.443295	0	12	12	Podocyte
CGTGTAAAGAGTAAGG-1_1	control1	2960	1488	Control	1.72297	0	10	10	Collecting_duct_cell
CGTGTAAAGGGTTCCC-1_1	control1	2228	1262	Control	3.2316	0	5	5	Distal_tubule_cell
CGTGTAACAATCACAC-1_1	control1	5831	2452	Control	0.360144	0	5	5	Distal_tubule_cell
CGTGTAAGTCATATCG-1_1	control1	1294	843	Control	8.57805	0	6	6	Distal_tubule_cell
CGTGTAAGTTGCCTCT-1_1	control1	2145	1361	Control	0.606061	0	1	1	Proximal_tubule_cell
CGTGTCTAGCGTTGCC-1_1	control1	5297	2026	Control	0.641873	0	18	18	Endothelial_cell
CGTGTCTAGGCCCGTT-1_1	control1	1563	1083	Control	1.85541	0	4	4	Collecting_duct_cell
CGTGTCTAGGTGCTAG-1_1	control1	2953	1783	Control	0.711141	0	1	1	Proximal_tubule_cell
CGTGTCTAGTCGAGTG-1_1	control1	1318	926	Control	1.21396	0	4	4	Collecting_duct_cell
CGTGTCTCATCGTCGG-1_1	control1	3094	1806	Control	3.61991	0	3	3	Collecting_duct_cell
CGTGTCTCATGTTCCC-1_1	control1	5624	2192	Control	0.551209	0	10	10	Collecting_duct_cell
CGTGTCTGTCCGTCAG-1_1	control1	531	460	Control	4.14313	0	0	0	Proximal_tubule_cell
CGTGTCTGTGATGCCC-1_1	control1	1519	1036	Control	1.71165	0	7	7	Endothelial_cell
CGTGTCTTCAAGATCC-1_1	control1	2243	1505	Control	0.84708	0	1	1	Proximal_tubule_cell
CGTGTCTTCAAGCCTA-1_1	control1	585	473	Control	7.69231	0	0	0	Proximal_tubule_cell
CGTTAGAAGTGCAAGC-1_1	control1	4358	2109	Control	0.43598	0	9	9	B_cell
CGTTAGAGTAAGAGGA-1_1	control1	4510	2024	Control	0.554324	0	7	7	Endothelial_cell
CGTTAGAGTTTACTCT-1_1	control1	672	536	Control	4.91071	0	0	0	Proximal_tubule_cell
CGTTAGATCAACGGCC-1_1	control1	1352	937	Control	3.40237	0	12	12	Podocyte
CGTTAGATCGACGGAA-1_1	control1	3505	1640	Control	9.44365	0	9	9	B_cell
CGTTCTGAGAGTCTGG-1_1	control1	559	448	Control	9.48122	0	17	17	Macrophages
CGTTCTGCAATGGACG-1_1	control1	4214	1937	Control	1.23398	0	7	7	Endothelial_cell
CGTTCTGCACAGATTC-1_1	control1	2077	1376	Control	8.32932	0	1	1	Proximal_tubule_cell
CGTTCTGCACAGGAGT-1_1	control1	607	492	Control	5.93081	0	6	6	Distal_tubule_cell
CGTTCTGCATACAGCT-1_1	control1	3933	1901	Control	2.89855	0	14	14	Endothelial_cell
CGTTCTGGTGTAATGA-1_1	control1	534	457	Control	9.17603	0	0	0	Proximal_tubule_cell
CGTTCTGGTTCGCTAA-1_1	control1	842	656	Control	4.75059	0	0	0	Proximal_tubule_cell
CGTTGGGAGAGCTATA-1_1	control1	4844	2073	Control	1.34187	0	9	9	B_cell
CGTTGGGAGATAGGAG-1_1	control1	1726	1066	Control	6.43105	0	7	7	Endothelial_cell
CGTTGGGAGTGCGTGA-1_1	control1	3436	1638	Control	0.378347	0	5	5	Distal_tubule_cell
CGTTGGGCACATTAGC-1_1	control1	1689	1160	Control	6.03908	0	0	0	Proximal_tubule_cell
CGTTGGGCAGGTCGTC-1_1	control1	2110	1362	Control	3.03318	0	1	1	Proximal_tubule_cell
CGTTGGGGTGTCAATC-1_1	control1	1419	906	Control	7.82241	0	7	7	Endothelial_cell
CTAACTTAGCTAGTCT-1_1	control1	656	516	Control	4.42073	0	13	13	Intercalated_cell
CTAACTTCAGGGTACA-1_1	control1	4549	2076	Control	0.219829	0	5	5	Distal_tubule_cell
CTAACTTGTCGTCTTC-1_1	control1	4165	1998	Control	5.59424	0	9	9	B_cell
CTAACTTTCGAATGCT-1_1	control1	582	469	Control	9.10653	0	0	0	Proximal_tubule_cell
CTAAGACAGGGTTCCC-1_1	control1	2087	1334	Control	0.766651	0	4	4	Collecting_duct_cell
CTAAGACAGTGCCAGA-1_1	control1	5957	2394	Control	0.318952	0	12	12	Podocyte
CTAAGACAGTTAAGTG-1_1	control1	1080	796	Control	3.33333	0	2	2	Distal_tubule_cell
CTAAGACCATTGGGCC-1_1	control1	702	550	Control	4.2735	0	6	6	Distal_tubule_cell
CTAAGACGTCCTCCAT-1_1	control1	2063	1305	Control	0.920989	0	7	7	Endothelial_cell
CTAAGACGTTGAGGTG-1_1	control1	632	521	Control	5.22152	0	0	0	Proximal_tubule_cell
CTAAGACGTTGTGGCC-1_1	control1	1794	1058	Control	1.50502	0	14	14	Endothelial_cell
CTAAGACTCCTCTAGC-1_1	control1	5380	2314	Control	0.910781	0	14	14	Endothelial_cell
CTAAGACTCTAACTTC-1_1	control1	1173	849	Control	2.9838	0	0	0	Proximal_tubule_cell
CTAATGGAGCACAGGT-1_1	control1	2011	1376	Control	0.895077	0	4	4	Collecting_duct_cell
CTAATGGAGGAGTTTA-1_1	control1	500	424	Control	3.6	0	0	0	Proximal_tubule_cell
CTAATGGGTGATGTGG-1_1	control1	2589	1575	Control	0.888374	0	5	5	Distal_tubule_cell
CTAATGGGTGTGGTTT-1_1	control1	2101	1356	Control	5.56878	0	2	2	Distal_tubule_cell
CTAATGGTCACATGCA-1_1	control1	3294	1689	Control	5.67699	0	4	4	Collecting_duct_cell
CTAATGGTCCAAACTG-1_1	control1	831	676	Control	3.85078	0	0	0	Proximal_tubule_cell
CTAATGGTCCAAATGC-1_1	control1	1051	832	Control	2.09324	0	7	7	Endothelial_cell
CTAATGGTCCAAGCCG-1_1	control1	4167	2222	Control	0.839933	0	1	1	Proximal_tubule_cell
CTAATGGTCGGTGTCG-1_1	control1	1703	1035	Control	1.468	0	7	7	Endothelial_cell
CTACACCAGTGTACCT-1_1	control1	1714	1083	Control	0.875146	0	6	6	Distal_tubule_cell
CTACACCCACTCAGGC-1_1	control1	1082	788	Control	2.12569	0	0	0	Proximal_tubule_cell
CTACACCCATCCTTGC-1_1	control1	1890	1223	Control	3.54497	0	2	2	Distal_tubule_cell
CTACACCGTAAGTGTA-1_1	control1	2528	1542	Control	3.6788	0	1	1	Proximal_tubule_cell
CTACACCGTCGATTGT-1_1	control1	4023	2017	Control	1.41685	0	11	11	Proximal_tubule_cell
CTACACCGTCTCCCTA-1_1	control1	2691	1573	Control	0.780379	0	1	1	Proximal_tubule_cell
CTACACCGTTTCGCTC-1_1	control1	4719	2042	Control	6.548	0	14	14	Endothelial_cell
CTACACCTCGTCCGTT-1_1	control1	514	425	Control	8.56031	0	0	0	Proximal_tubule_cell
CTACACCTCTAACTGG-1_1	control1	517	421	Control	9.47776	0	0	0	Proximal_tubule_cell
CTACACCTCTTTCCTC-1_1	control1	1162	874	Control	2.83993	0	0	0	Proximal_tubule_cell
CTACATTCAGGGTTAG-1_1	control1	717	564	Control	3.90516	0	0	0	Proximal_tubule_cell
CTACATTGTAACGCGA-1_1	control1	781	637	Control	6.14597	0	0	0	Proximal_tubule_cell
CTACATTGTGCGAAAC-1_1	control1	883	706	Control	2.26501	0	2	2	Distal_tubule_cell
CTACATTGTGTGACCC-1_1	control1	672	539	Control	2.67857	0	6	6	Distal_tubule_cell
CTACATTTCCCGACTT-1_1	control1	659	530	Control	4.85584	0	2	2	Distal_tubule_cell
CTACATTTCGATAGAA-1_1	control1	6591	2105	Control	0.257927	0	16	16	Macrophages
CTACATTTCTGCGTAA-1_1	control1	540	410	Control	5.55556	0	0	0	Proximal_tubule_cell
CTACCCACACCGAATT-1_1	control1	623	514	Control	4.01284	0	0	0	Proximal_tubule_cell
CTACCCACATCACAAC-1_1	control1	521	416	Control	5.37428	0	0	0	Proximal_tubule_cell
CTACCCACATCCGCGA-1_1	control1	993	723	Control	1.81269	0	7	7	Endothelial_cell
CTACCCACATGTTGAC-1_1	control1	3157	1840	Control	0.760215	0	12	12	Podocyte
CTACCCAGTCCTCCAT-1_1	control1	1273	911	Control	4.87038	0	3	3	Collecting_duct_cell
CTACCCAGTTCCCGAG-1_1	control1	543	451	Control	4.60405	0	0	0	Proximal_tubule_cell
CTACCCATCACATGCA-1_1	control1	2810	1492	Control	0.960854	0	13	13	Intercalated_cell
CTACCCATCAGTTAGC-1_1	control1	2996	1526	Control	1.23498	0	7	7	Endothelial_cell
CTACCCATCCGCAGTG-1_1	control1	5901	2404	Control	0.355872	0	5	5	Distal_tubule_cell
CTACCCATCCTGCCAT-1_1	control1	2762	1654	Control	0.868936	0	1	1	Proximal_tubule_cell
CTACGTCAGGACCACA-1_1	control1	5057	1891	Control	1.62151	0	16	16	Macrophages
CTACGTCCACAACGTT-1_1	control1	3747	1917	Control	0.773952	0	14	14	Endothelial_cell
CTACGTCGTAGCGTAG-1_1	control1	997	764	Control	3.10933	0	19	19	Macrophages
CTACGTCGTCCATCCT-1_1	control1	1502	1131	Control	1.33156	0	1	1	Proximal_tubule_cell
CTACGTCGTGCGCTTG-1_1	control1	6613	2395	Control	0.635113	0	9	9	B_cell
CTACGTCGTGTTTGTG-1_1	control1	3022	1659	Control	0.330907	0	4	4	Collecting_duct_cell
CTACGTCTCAACGCTA-1_1	control1	627	527	Control	5.74163	0	0	0	Proximal_tubule_cell
CTACGTCTCACATACG-1_1	control1	737	556	Control	8.68385	0	2	2	Distal_tubule_cell
CTAGAGTAGACCACGA-1_1	control1	1212	860	Control	2.9703	0	5	5	Distal_tubule_cell
CTAGAGTAGAGCTGCA-1_1	control1	1047	807	Control	3.05635	0	2	2	Distal_tubule_cell
CTAGAGTAGGAACTGC-1_1	control1	556	470	Control	5.7554	0	0	0	Proximal_tubule_cell
CTAGAGTAGTAGCGGT-1_1	control1	2342	1307	Control	1.83604	0	19	19	Macrophages
CTAGAGTCAAGGACAC-1_1	control1	696	510	Control	4.45402	0	17	17	Macrophages
CTAGAGTGTAGCGTAG-1_1	control1	2154	1393	Control	8.40297	0	1	1	Proximal_tubule_cell
CTAGAGTTCACCAGGC-1_1	control1	2383	1539	Control	1.0491	0	4	4	Collecting_duct_cell
CTAGAGTTCATCATTC-1_1	control1	1635	1065	Control	2.44648	0	5	5	Distal_tubule_cell
CTAGAGTTCCATGAAC-1_1	control1	931	667	Control	3.97422	0	17	17	Macrophages
CTAGAGTTCGATAGAA-1_1	control1	638	513	Control	5.32915	0	2	2	Distal_tubule_cell
CTAGCCTAGAAGATTC-1_1	control1	4776	2309	Control	0.628141	0	11	11	Proximal_tubule_cell
CTAGCCTAGGAGTTTA-1_1	control1	619	502	Control	9.36995	0	0	0	Proximal_tubule_cell
CTAGCCTAGTGTACCT-1_1	control1	3867	2092	Control	0.905094	0	1	1	Proximal_tubule_cell
CTAGCCTAGTGTGAAT-1_1	control1	5761	2432	Control	1.21507	0	12	12	Podocyte
CTAGCCTGTCCGTTAA-1_1	control1	2504	1539	Control	0.91853	0	1	1	Proximal_tubule_cell
CTAGTGAAGCGTAATA-1_1	control1	6441	2186	Control	0.776277	0	18	18	Endothelial_cell
CTAGTGACATCGTCGG-1_1	control1	3922	1937	Control	1.45334	0	7	7	Endothelial_cell
CTAGTGAGTAGCTGCC-1_1	control1	4122	2374	Control	1.31004	0	12	12	Podocyte
CTCACACAGTGCTGCC-1_1	control1	5266	2234	Control	0.949487	0	14	14	Endothelial_cell
CTCACACCACCGAAAG-1_1	control1	4564	2432	Control	4.88606	0	4	4	Collecting_duct_cell
CTCACACCAGTCGTGC-1_1	control1	592	499	Control	3.20946	0	0	0	Proximal_tubule_cell
CTCACACGTACCAGTT-1_1	control1	5608	2421	Control	0.517118	0	5	5	Distal_tubule_cell
CTCACACGTAGTACCT-1_1	control1	4341	1972	Control	1.19788	0	14	14	Endothelial_cell
CTCACACGTCGCTTTC-1_1	control1	3489	1641	Control	0.716538	0	16	16	Macrophages
CTCAGAAAGCGCTCCA-1_1	control1	2234	1342	Control	1.11907	0	5	5	Distal_tubule_cell
CTCAGAAAGTCGCCGT-1_1	control1	1870	1283	Control	0.695187	0	1	1	Proximal_tubule_cell
CTCAGAACATCGGTTA-1_1	control1	721	560	Control	6.51872	0	7	7	Endothelial_cell
CTCAGAATCCGAATGT-1_1	control1	2098	1357	Control	2.71687	0	5	5	Distal_tubule_cell
CTCAGAATCCGTAGTA-1_1	control1	511	416	Control	7.2407	0	2	2	Distal_tubule_cell
CTCAGAATCGAATGGG-1_1	control1	2926	1805	Control	0.75188	0	1	1	Proximal_tubule_cell
CTCAGAATCTCTTGAT-1_1	control1	3511	1988	Control	1.65195	0	7	7	Endothelial_cell
CTCATTAAGCTTATCG-1_1	control1	4547	1895	Control	0.109963	0	13	13	Intercalated_cell
CTCATTAGTCCGACGT-1_1	control1	664	526	Control	1.65663	0	0	0	Proximal_tubule_cell
CTCATTAGTCGTCTTC-1_1	control1	4933	2381	Control	0.486519	0	1	1	Proximal_tubule_cell
CTCATTATCACATGCA-1_1	control1	2158	1408	Control	0.834106	0	1	1	Proximal_tubule_cell
CTCATTATCCTTGGTC-1_1	control1	2329	1490	Control	1.1593	0	1	1	Proximal_tubule_cell
CTCATTATCTGAGTGT-1_1	control1	809	638	Control	3.46106	0	2	2	Distal_tubule_cell
CTCCTAGAGCCACGCT-1_1	control1	1498	985	Control	1.66889	0	13	13	Intercalated_cell
CTCCTAGAGCCCAACC-1_1	control1	594	491	Control	7.91246	0	0	0	Proximal_tubule_cell
CTCCTAGAGCCGTCGT-1_1	control1	651	539	Control	1.5361	0	0	0	Proximal_tubule_cell
CTCCTAGAGCGAGAAA-1_1	control1	527	430	Control	4.17457	0	7	7	Endothelial_cell
CTCCTAGAGTGGAGTC-1_1	control1	2247	1184	Control	0.756564	0	5	5	Distal_tubule_cell
CTCCTAGAGTTACCCA-1_1	control1	597	483	Control	6.70017	0	2	2	Distal_tubule_cell
CTCCTAGCACACATGT-1_1	control1	848	668	Control	3.53774	0	0	0	Proximal_tubule_cell
CTCCTAGGTAAGGATT-1_1	control1	6005	2244	Control	0.383014	0	10	10	Collecting_duct_cell
CTCCTAGGTACCCAAT-1_1	control1	976	758	Control	1.53689	0	0	0	Proximal_tubule_cell
CTCCTAGGTCATGCAT-1_1	control1	5384	1847	Control	0.427192	0	16	16	Macrophages
CTCCTAGGTGATGTCT-1_1	control1	1076	781	Control	1.57993	0	2	2	Distal_tubule_cell
CTCCTAGTCACTATTC-1_1	control1	943	677	Control	1.37858	0	5	5	Distal_tubule_cell
CTCCTAGTCAGTTAGC-1_1	control1	585	493	Control	3.93162	0	0	0	Proximal_tubule_cell
CTCCTAGTCCCAACGG-1_1	control1	624	521	Control	3.04487	0	0	0	Proximal_tubule_cell
CTCCTAGTCTCCGGTT-1_1	control1	1134	795	Control	2.20459	0	13	13	Intercalated_cell
CTCGAAAAGGCTATCT-1_1	control1	2227	1378	Control	1.3022	0	4	4	Collecting_duct_cell
CTCGAAAAGGTGCTTT-1_1	control1	5180	2410	Control	1.17761	0	8	8	Collecting_duct_cell
CTCGAAACATTCTTAC-1_1	control1	894	684	Control	4.69799	0	7	7	Endothelial_cell
CTCGAAAGTCAATGTC-1_1	control1	1116	753	Control	4.21147	0	17	17	Macrophages
CTCGAAATCCCATTTA-1_1	control1	4905	2083	Control	0.611621	0	13	13	Intercalated_cell
CTCGAGGAGCATGGCA-1_1	control1	599	448	Control	6.51085	0	6	6	Distal_tubule_cell
CTCGAGGAGCTGCCCA-1_1	control1	6483	2275	Control	0.354774	0	10	10	Collecting_duct_cell
CTCGAGGCAGCTGTGC-1_1	control1	5786	2497	Control	0.311096	0	12	12	Podocyte
CTCGAGGGTTTAGGAA-1_1	control1	2537	1589	Control	1.34017	0	1	1	Proximal_tubule_cell
CTCGAGGTCTCGCTTG-1_1	control1	2983	1548	Control	1.64264	0	5	5	Distal_tubule_cell
CTCGGAGCAAACCTAC-1_1	control1	596	505	Control	4.69799	0	0	0	Proximal_tubule_cell
CTCGGAGGTTGCCTCT-1_1	control1	2601	1588	Control	0.922722	0	4	4	Collecting_duct_cell
CTCGGGAAGGCTAGGT-1_1	control1	1421	968	Control	1.75932	0	6	6	Distal_tubule_cell
CTCGGGAAGTAACCCT-1_1	control1	1995	1201	Control	0.651629	0	7	7	Endothelial_cell
CTCGGGACAATAAGCA-1_1	control1	1288	918	Control	3.64907	0	1	1	Proximal_tubule_cell
CTCGGGACACTGAAGG-1_1	control1	956	764	Control	4.2887	0	0	0	Proximal_tubule_cell
CTCGGGAGTATCGCAT-1_1	control1	3112	1630	Control	0.931877	0	10	10	Collecting_duct_cell
CTCGGGATCAACCAAC-1_1	control1	3542	2035	Control	0.677583	0	1	1	Proximal_tubule_cell
CTCGGGATCAGTTTGG-1_1	control1	539	434	Control	6.49351	0	0	0	Proximal_tubule_cell
CTCGGGATCATCGCTC-1_1	control1	1724	1014	Control	1.79814	0	15	15	Podocyte
CTCGTACCACAAGACG-1_1	control1	2532	1494	Control	0.908373	0	5	5	Distal_tubule_cell
CTCGTACCACCCATGG-1_1	control1	516	441	Control	3.48837	0	0	0	Proximal_tubule_cell
CTCGTACCACTACAGT-1_1	control1	817	656	Control	6.48715	0	6	6	Distal_tubule_cell
CTCGTACCAGCCACCA-1_1	control1	709	559	Control	4.09027	0	0	0	Proximal_tubule_cell
CTCGTACGTACATGTC-1_1	control1	1299	908	Control	4.38799	0	6	6	Distal_tubule_cell
CTCGTACGTGGAAAGA-1_1	control1	588	507	Control	3.57143	0	11	11	Proximal_tubule_cell
CTCGTCAAGTGGTCCC-1_1	control1	606	475	Control	4.78548	0	0	0	Proximal_tubule_cell
CTCGTCACATCTCGCT-1_1	control1	4617	1763	Control	0.411523	0	12	12	Podocyte
CTCGTCAGTTACCAGT-1_1	control1	2239	1463	Control	1.11657	0	1	1	Proximal_tubule_cell
CTCTAATAGGGATGGG-1_1	control1	3223	1639	Control	1.05492	0	18	18	Endothelial_cell
CTCTAATCATCACGTA-1_1	control1	642	531	Control	3.73832	0	0	0	Proximal_tubule_cell
CTCTAATCATTGGGCC-1_1	control1	546	444	Control	6.04396	0	13	13	Intercalated_cell
CTCTAATGTGTTGGGA-1_1	control1	1455	1040	Control	2.61168	0	11	11	Proximal_tubule_cell
CTCTAATTCAACCAAC-1_1	control1	3711	2152	Control	1.58987	0	7	7	Endothelial_cell
CTCTAATTCACCATAG-1_1	control1	626	505	Control	5.43131	0	0	0	Proximal_tubule_cell
CTCTAATTCCAAGCCG-1_1	control1	826	661	Control	5.44794	0	0	0	Proximal_tubule_cell
CTCTAATTCCATGAGT-1_1	control1	1233	893	Control	2.27088	0	0	0	Proximal_tubule_cell
CTCTAATTCCTTTACA-1_1	control1	3477	1729	Control	0.546448	0	5	5	Distal_tubule_cell
CTCTACGAGAAGGACA-1_1	control1	1002	730	Control	6.78643	0	7	7	Endothelial_cell
CTCTACGAGTTAGCGG-1_1	control1	1452	986	Control	3.99449	0	4	4	Collecting_duct_cell
CTCTACGCACAGACTT-1_1	control1	2954	1704	Control	0.236967	0	4	4	Collecting_duct_cell
CTCTACGCATGTAGTC-1_1	control1	723	548	Control	7.88382	0	13	13	Intercalated_cell
CTCTACGGTAGCGCTC-1_1	control1	583	438	Control	9.94854	0	0	0	Proximal_tubule_cell
CTCTACGGTCGGGTCT-1_1	control1	919	689	Control	4.35256	0	0	0	Proximal_tubule_cell
CTCTACGTCCTGTACC-1_1	control1	3901	1930	Control	0.794668	0	5	5	Distal_tubule_cell
CTCTGGTAGCGAAGGG-1_1	control1	713	554	Control	4.76858	0	18	18	Endothelial_cell
CTCTGGTGTGAGGCTA-1_1	control1	3485	1789	Control	1.34864	0	16	16	Macrophages
CTCTGGTGTTCTCATT-1_1	control1	815	627	Control	4.90798	0	0	0	Proximal_tubule_cell
CTCTGGTGTTCTGGTA-1_1	control1	2612	1625	Control	0.957121	0	1	1	Proximal_tubule_cell
CTCTGGTTCAATACCG-1_1	control1	866	698	Control	5.88915	0	0	0	Proximal_tubule_cell
CTCTGGTTCCAAACAC-1_1	control1	1563	1058	Control	2.23928	0	3	3	Collecting_duct_cell
CTCTGGTTCCGCATAA-1_1	control1	3165	1695	Control	0.789889	0	10	10	Collecting_duct_cell
CTGAAACAGCGATATA-1_1	control1	4401	1983	Control	0.340832	0	5	5	Distal_tubule_cell
CTGAAACCACAAGCCC-1_1	control1	2016	962	Control	0.744048	0	11	11	Proximal_tubule_cell
CTGAAACCAGCTATTG-1_1	control1	786	590	Control	2.92621	0	12	12	Podocyte
CTGAAACGTCTTCTCG-1_1	control1	824	651	Control	2.18447	0	2	2	Distal_tubule_cell
CTGAAACGTGTGGCTC-1_1	control1	1238	890	Control	1.29241	0	1	1	Proximal_tubule_cell
CTGAAACGTGTTGAGG-1_1	control1	1104	863	Control	2.35507	0	6	6	Distal_tubule_cell
CTGAAACTCCTGCTTG-1_1	control1	700	566	Control	4.14286	0	0	0	Proximal_tubule_cell
CTGAAACTCCTTGGTC-1_1	control1	1832	1206	Control	1.8559	0	11	11	Proximal_tubule_cell
CTGAAACTCGTCTGCT-1_1	control1	2260	1474	Control	0.973451	0	1	1	Proximal_tubule_cell
CTGAAACTCTTGTTTG-1_1	control1	4595	2435	Control	0.174102	0	1	1	Proximal_tubule_cell
CTGAAGTAGAATGTTG-1_1	control1	750	578	Control	7.33333	0	11	11	Proximal_tubule_cell
CTGAAGTAGTTCCACA-1_1	control1	4008	2197	Control	0.723553	0	1	1	Proximal_tubule_cell
CTGAAGTGTATTAGCC-1_1	control1	1642	1149	Control	2.43605	0	2	2	Distal_tubule_cell
CTGAAGTTCTAGAGTC-1_1	control1	514	425	Control	8.17121	0	0	0	Proximal_tubule_cell
CTGAAGTTCTCTTATG-1_1	control1	607	494	Control	4.11862	0	2	2	Distal_tubule_cell
CTGATAGAGTCATGCT-1_1	control1	570	448	Control	4.91228	0	6	6	Distal_tubule_cell
CTGATAGCAAAGTGCG-1_1	control1	2159	1221	Control	0.833719	0	12	12	Podocyte
CTGATAGCAAGCTGGA-1_1	control1	1268	866	Control	1.18297	0	7	7	Endothelial_cell
CTGATAGTCCACTGGG-1_1	control1	711	584	Control	4.21941	0	7	7	Endothelial_cell
CTGATCCCACGAAGCA-1_1	control1	1814	1158	Control	0.551268	0	5	5	Distal_tubule_cell
CTGATCCCAGAGTGTG-1_1	control1	1114	852	Control	5.1167	0	0	0	Proximal_tubule_cell
CTGATCCCAGGAATCG-1_1	control1	2377	1379	Control	0.462768	0	4	4	Collecting_duct_cell
CTGATCCCATCACAAC-1_1	control1	5437	2449	Control	7.81681	0	4	4	Collecting_duct_cell
CTGATCCCATCAGTAC-1_1	control1	2574	1303	Control	0.777001	0	18	18	Endothelial_cell
CTGATCCCATCCTAGA-1_1	control1	4870	2317	Control	1.88912	0	4	4	Collecting_duct_cell
CTGATCCCATGGTCTA-1_1	control1	4642	1882	Control	0.517019	0	10	10	Collecting_duct_cell
CTGATCCCATGTCGAT-1_1	control1	742	618	Control	2.02156	0	0	0	Proximal_tubule_cell
CTGATCCGTGGTACAG-1_1	control1	2870	1530	Control	0.940767	0	11	11	Proximal_tubule_cell
CTGATCCGTTCATGGT-1_1	control1	3145	1509	Control	0.63593	0	12	12	Podocyte
CTGCCTAAGCATGGCA-1_1	control1	506	415	Control	6.32411	0	0	0	Proximal_tubule_cell
CTGCCTAAGGATATAC-1_1	control1	1448	1067	Control	6.14641	0	2	2	Distal_tubule_cell
CTGCCTAAGTAGTGCG-1_1	control1	4120	1923	Control	0.898058	0	7	7	Endothelial_cell
CTGCCTACAAGTAGTA-1_1	control1	2116	1436	Control	3.21361	0	4	4	Collecting_duct_cell
CTGCCTAGTTATGCGT-1_1	control1	1098	764	Control	7.37705	0	9	9	B_cell
CTGCGGAAGAATGTGT-1_1	control1	959	748	Control	4.90094	0	2	2	Distal_tubule_cell
CTGCGGAAGACAAGCC-1_1	control1	1652	1042	Control	2.84504	0	10	10	Collecting_duct_cell
CTGCGGACACGGACAA-1_1	control1	4553	2136	Control	1.69119	0	5	5	Distal_tubule_cell
CTGCGGAGTAAACCTC-1_1	control1	1106	802	Control	4.15913	0	6	6	Distal_tubule_cell
CTGCGGAGTAGAGTGC-1_1	control1	1182	892	Control	2.79188	0	2	2	Distal_tubule_cell
CTGCGGAGTCTAGAGG-1_1	control1	635	502	Control	6.92913	0	0	0	Proximal_tubule_cell
CTGCGGAGTGACGCCT-1_1	control1	3462	1860	Control	3.75505	0	4	4	Collecting_duct_cell
CTGCGGAGTGTTCTTT-1_1	control1	5290	2406	Control	0.226843	0	4	4	Collecting_duct_cell
CTGCGGAGTTTGGGCC-1_1	control1	889	624	Control	6.86164	0	16	16	Macrophages
CTGCGGATCCTGTAGA-1_1	control1	1388	903	Control	4.32277	0	15	15	Podocyte
CTGCGGATCTCTGCTG-1_1	control1	3099	1686	Control	1.61342	0	5	5	Distal_tubule_cell
CTGCTGTAGGTCGGAT-1_1	control1	655	505	Control	4.58015	0	17	17	Macrophages
CTGCTGTAGGTGCTAG-1_1	control1	5578	2142	Control	0.932234	0	9	9	B_cell
CTGCTGTAGTGCTGCC-1_1	control1	1455	857	Control	7.07904	0	10	10	Collecting_duct_cell
CTGCTGTCACGGTTTA-1_1	control1	1027	792	Control	3.50536	0	0	0	Proximal_tubule_cell
CTGCTGTGTCATGCAT-1_1	control1	5430	2342	Control	0.644567	0	12	12	Podocyte
CTGCTGTTCAACGGGA-1_1	control1	3457	1649	Control	1.70668	0	7	7	Endothelial_cell
CTGCTGTTCACGCATA-1_1	control1	4423	1815	Control	1.80873	0	18	18	Endothelial_cell
CTGCTGTTCGCATGGC-1_1	control1	2366	1284	Control	2.87405	0	7	7	Endothelial_cell
CTGGTCTAGCGTTTAC-1_1	control1	1530	1062	Control	1.43791	0	2	2	Distal_tubule_cell
CTGGTCTCAGCCTGTG-1_1	control1	555	469	Control	8.28829	0	0	0	Proximal_tubule_cell
CTGGTCTCATCAGTCA-1_1	control1	1374	1028	Control	2.11063	0	0	0	Proximal_tubule_cell
CTGGTCTGTTAAGACA-1_1	control1	4176	1784	Control	1.70019	0	14	14	Endothelial_cell
CTGGTCTTCACGGTTA-1_1	control1	514	428	Control	8.75486	0	0	0	Proximal_tubule_cell
CTGGTCTTCCGCATCT-1_1	control1	797	625	Control	3.13676	0	7	7	Endothelial_cell
CTGGTCTTCCTGCCAT-1_1	control1	3693	1881	Control	0.866504	0	8	8	Collecting_duct_cell
CTGGTCTTCTGGCGTG-1_1	control1	2382	1559	Control	7.0529	0	1	1	Proximal_tubule_cell
CTGTGCTAGCAGCGTA-1_1	control1	1447	1026	Control	2.76434	0	5	5	Distal_tubule_cell
CTGTGCTAGGCTATCT-1_1	control1	4040	1992	Control	1.01485	0	5	5	Distal_tubule_cell
CTGTGCTAGTCCAGGA-1_1	control1	2724	1648	Control	1.68869	0	4	4	Collecting_duct_cell
CTGTGCTAGTGAAGAG-1_1	control1	1254	933	Control	4.86443	0	0	0	Proximal_tubule_cell
CTGTGCTGTGTCAATC-1_1	control1	1385	901	Control	2.45487	0	3	3	Collecting_duct_cell
CTGTGCTTCGCCCTTA-1_1	control1	1349	944	Control	6.894	0	3	3	Collecting_duct_cell
CTGTTTAAGAACAATC-1_1	control1	586	457	Control	7.67918	0	11	11	Proximal_tubule_cell
CTGTTTAAGACCACGA-1_1	control1	1299	966	Control	3.07929	0	0	0	Proximal_tubule_cell
CTGTTTAAGCCACGCT-1_1	control1	847	700	Control	2.24321	0	2	2	Distal_tubule_cell
CTGTTTAAGCCCAGCT-1_1	control1	1561	954	Control	7.68738	0	6	6	Distal_tubule_cell
CTGTTTACATGAACCT-1_1	control1	1561	1017	Control	2.11403	0	13	13	Intercalated_cell
CTGTTTAGTTGCGTTA-1_1	control1	2173	1257	Control	3.08329	0	14	14	Endothelial_cell
CTGTTTATCACAGGCC-1_1	control1	1620	1040	Control	1.60494	0	5	5	Distal_tubule_cell
CTTAACTAGAAACCAT-1_1	control1	545	432	Control	6.6055	0	0	0	Proximal_tubule_cell
CTTAACTAGACGCTTT-1_1	control1	546	453	Control	5.49451	0	0	0	Proximal_tubule_cell
CTTAACTAGATGCCAG-1_1	control1	1195	834	Control	2.67782	0	6	6	Distal_tubule_cell
CTTAACTAGCTGCGAA-1_1	control1	1490	1063	Control	1.20805	0	2	2	Distal_tubule_cell
CTTAACTCAAGTCTAC-1_1	control1	5345	2431	Control	0.523854	0	4	4	Collecting_duct_cell
CTTAACTCAGATAATG-1_1	control1	4949	2288	Control	0.545565	0	5	5	Distal_tubule_cell
CTTAACTGTTAGAACA-1_1	control1	683	555	Control	5.56369	0	2	2	Distal_tubule_cell
CTTACCGAGCAACGGT-1_1	control1	1036	783	Control	2.99228	0	0	0	Proximal_tubule_cell
CTTACCGAGCGTTTAC-1_1	control1	3457	1648	Control	0.838878	0	14	14	Endothelial_cell
CTTACCGGTAAATGTG-1_1	control1	4348	2017	Control	1.08096	0	7	7	Endothelial_cell
CTTACCGGTTCACCTC-1_1	control1	587	508	Control	4.94037	0	0	0	Proximal_tubule_cell
CTTACCGTCCTTGACC-1_1	control1	2163	1266	Control	1.38696	0	5	5	Distal_tubule_cell
CTTACCGTCTGTTGAG-1_1	control1	1565	1051	Control	1.46965	0	0	0	Proximal_tubule_cell
CTTAGGAAGAGTAATC-1_1	control1	681	553	Control	3.37739	0	0	0	Proximal_tubule_cell
CTTAGGACAAGCTGGA-1_1	control1	622	502	Control	5.78778	0	0	0	Proximal_tubule_cell
CTTAGGACACACAGAG-1_1	control1	1050	803	Control	4.85714	0	0	0	Proximal_tubule_cell
CTTAGGACACCAGCAC-1_1	control1	769	612	Control	3.64109	0	0	0	Proximal_tubule_cell
CTTAGGACAGATCGGA-1_1	control1	2239	1353	Control	1.02724	0	7	7	Endothelial_cell
CTTAGGACATTAACCG-1_1	control1	762	612	Control	8.26772	0	0	0	Proximal_tubule_cell
CTTAGGATCATCGATG-1_1	control1	1182	862	Control	2.62267	0	0	0	Proximal_tubule_cell
CTTAGGATCCAAATGC-1_1	control1	1490	1006	Control	1.94631	0	6	6	Distal_tubule_cell
CTTAGGATCGATGAGG-1_1	control1	3716	2083	Control	0.995694	0	1	1	Proximal_tubule_cell
CTTAGGATCGCAGGCT-1_1	control1	1160	865	Control	2.24138	0	0	0	Proximal_tubule_cell
CTTAGGATCTACTCAT-1_1	control1	1231	926	Control	2.51828	0	0	0	Proximal_tubule_cell
CTTAGGATCTCAAGTG-1_1	control1	5145	2221	Control	0.660836	0	13	13	Intercalated_cell
CTTCTCTCAGGGCATA-1_1	control1	1317	854	Control	5.84662	0	13	13	Intercalated_cell
CTTCTCTGTAAGTGTA-1_1	control1	5510	2137	Control	1.34301	0	18	18	Endothelial_cell
CTTCTCTGTTGCGTTA-1_1	control1	6077	2286	Control	1.97466	0	7	7	Endothelial_cell
CTTCTCTTCCGTCAAA-1_1	control1	561	418	Control	9.80392	0	3	3	Collecting_duct_cell
CTTCTCTTCTTTACAC-1_1	control1	2400	1306	Control	7.375	0	14	14	Endothelial_cell
CTTGGCTAGCTATGCT-1_1	control1	1573	1140	Control	2.41577	0	0	0	Proximal_tubule_cell
CTTGGCTAGGCGACAT-1_1	control1	1080	829	Control	7.5	0	0	0	Proximal_tubule_cell
CTTGGCTCACGGTGTC-1_1	control1	899	706	Control	4.11568	0	0	0	Proximal_tubule_cell
CTTGGCTCAGACAAGC-1_1	control1	781	640	Control	5.12164	0	0	0	Proximal_tubule_cell
CTTGGCTGTGCAACGA-1_1	control1	2049	1296	Control	9.37042	0	2	2	Distal_tubule_cell
CTTGGCTGTGGTAACG-1_1	control1	613	445	Control	4.40457	0	2	2	Distal_tubule_cell
CTTGGCTGTTCCCTTG-1_1	control1	772	605	Control	5.69948	0	0	0	Proximal_tubule_cell
CTTGGCTTCCTAGTGA-1_1	control1	569	475	Control	7.90861	0	0	0	Proximal_tubule_cell
CTTGGCTTCTGGGCCA-1_1	control1	1544	1007	Control	1.94301	0	9	9	B_cell
CTTTGCGAGGCGATAC-1_1	control1	1341	872	Control	2.90828	0	15	15	Podocyte
CTTTGCGAGTCCATAC-1_1	control1	2441	1544	Control	1.229	0	1	1	Proximal_tubule_cell
CTTTGCGCAAAGCGGT-1_1	control1	1000	756	Control	1.6	0	0	0	Proximal_tubule_cell
CTTTGCGCATCGGACC-1_1	control1	1402	956	Control	1.49786	0	7	7	Endothelial_cell
CTTTGCGGTAGAGTGC-1_1	control1	2214	1291	Control	0.858175	0	13	13	Intercalated_cell
CTTTGCGGTCTGCGGT-1_1	control1	3114	1844	Control	0.7386	0	1	1	Proximal_tubule_cell
CTTTGCGTCAGCGATT-1_1	control1	3195	1830	Control	3.06729	0	1	1	Proximal_tubule_cell
GAAACTCCACCTCGGA-1_1	control1	1298	912	Control	1.92604	0	6	6	Distal_tubule_cell
GAAACTCGTAGTACCT-1_1	control1	2800	1720	Control	1.25	0	1	1	Proximal_tubule_cell
GAAACTCGTCGAGATG-1_1	control1	2396	1499	Control	1.00167	0	12	12	Podocyte
GAAACTCGTCGATTGT-1_1	control1	3875	2141	Control	0.36129	0	1	1	Proximal_tubule_cell
GAAACTCGTCGGATCC-1_1	control1	509	416	Control	2.55403	0	12	12	Podocyte
GAAACTCGTGTTTGTG-1_1	control1	526	444	Control	3.61217	0	0	0	Proximal_tubule_cell
GAAACTCTCAGCATGT-1_1	control1	529	444	Control	5.10397	0	0	0	Proximal_tubule_cell
GAAACTCTCGCTGATA-1_1	control1	936	691	Control	2.67094	0	7	7	Endothelial_cell
GAAACTCTCGGTCCGA-1_1	control1	1468	1073	Control	0.885559	0	1	1	Proximal_tubule_cell
GAAACTCTCTATCCTA-1_1	control1	3855	2091	Control	0.80415	0	1	1	Proximal_tubule_cell
GAAATGAAGCAGATCG-1_1	control1	524	418	Control	2.67176	0	0	0	Proximal_tubule_cell
GAAATGAAGGGTGTGT-1_1	control1	4646	2159	Control	0.322858	0	12	12	Podocyte
GAAATGACAAATACAG-1_1	control1	2096	1404	Control	1.14504	0	1	1	Proximal_tubule_cell
GAAATGACAATGGATA-1_1	control1	728	602	Control	5.21978	0	0	0	Proximal_tubule_cell
GAAATGAGTAAGGATT-1_1	control1	614	515	Control	6.18893	0	2	2	Distal_tubule_cell
GAAATGAGTTACAGAA-1_1	control1	3868	1940	Control	0.827301	0	5	5	Distal_tubule_cell
GAAATGATCGCGCCAA-1_1	control1	1483	1023	Control	1.9555	0	0	0	Proximal_tubule_cell
GAAATGATCTGCAGTA-1_1	control1	3268	1795	Control	1.04039	0	4	4	Collecting_duct_cell
GAAATGATCTTGACGA-1_1	control1	1653	1114	Control	1.81488	0	4	4	Collecting_duct_cell
GAACATCCAAAGCAAT-1_1	control1	1808	1171	Control	1.7146	0	0	0	Proximal_tubule_cell
GAACATCGTGCGGTAA-1_1	control1	2458	1513	Control	2.07486	0	1	1	Proximal_tubule_cell
GAACATCTCAGCGACC-1_1	control1	526	416	Control	3.61217	0	13	13	Intercalated_cell
GAACATCTCCGCATCT-1_1	control1	1193	906	Control	4.10729	0	0	0	Proximal_tubule_cell
GAACATCTCGTTACAG-1_1	control1	1277	874	Control	4.30697	0	8	8	Collecting_duct_cell
GAACCTAAGGCAGGTT-1_1	control1	1533	1101	Control	1.30463	0	0	0	Proximal_tubule_cell
GAACCTACACTAGTAC-1_1	control1	751	613	Control	4.79361	0	0	0	Proximal_tubule_cell
GAACCTAGTTCCGGCA-1_1	control1	1121	727	Control	1.60571	0	16	16	Macrophages
GAACCTATCTAACGGT-1_1	control1	4546	1994	Control	0.725913	0	7	7	Endothelial_cell
GAACGGAAGGCGACAT-1_1	control1	2557	1251	Control	0.430192	0	13	13	Intercalated_cell
GAACGGAAGGGCTTGA-1_1	control1	622	515	Control	2.57235	0	2	2	Distal_tubule_cell
GAACGGAAGTACGTAA-1_1	control1	4134	1814	Control	1.20948	0	14	14	Endothelial_cell
GAACGGAGTCTTCGTC-1_1	control1	558	451	Control	5.55556	0	0	0	Proximal_tubule_cell
GAACGGATCACCGGGT-1_1	control1	562	470	Control	9.96441	0	0	0	Proximal_tubule_cell
GAACGGATCATGCAAC-1_1	control1	1563	1110	Control	3.135	0	2	2	Distal_tubule_cell
GAACGGATCCGAAGAG-1_1	control1	3750	1837	Control	0.666667	0	7	7	Endothelial_cell
GAAGCAGAGCATGGCA-1_1	control1	984	757	Control	2.03252	0	0	0	Proximal_tubule_cell
GAAGCAGAGCTTCGCG-1_1	control1	4002	1904	Control	0.89955	0	7	7	Endothelial_cell
GAAGCAGCACCTCGGA-1_1	control1	820	663	Control	2.31707	0	0	0	Proximal_tubule_cell
GAAGCAGGTTCACCTC-1_1	control1	946	703	Control	2.21987	0	2	2	Distal_tubule_cell
GAAGCAGTCCACGACG-1_1	control1	1709	1183	Control	1.17028	0	4	4	Collecting_duct_cell
GAAGCAGTCGGAGGTA-1_1	control1	2533	1566	Control	0.908014	0	1	1	Proximal_tubule_cell
GAATAAGAGACAATAC-1_1	control1	1354	964	Control	2.95421	0	0	0	Proximal_tubule_cell
GAATAAGAGACTACAA-1_1	control1	519	424	Control	8.09249	0	0	0	Proximal_tubule_cell
GAATAAGAGTCATCCA-1_1	control1	1030	763	Control	3.78641	0	0	0	Proximal_tubule_cell
GAATAAGCAAGCGTAG-1_1	control1	1723	1134	Control	1.79919	0	7	7	Endothelial_cell
GAATAAGCAATGCCAT-1_1	control1	4499	2167	Control	0.511225	0	4	4	Collecting_duct_cell
GAATAAGCATGGTCTA-1_1	control1	1349	976	Control	2.52039	0	1	1	Proximal_tubule_cell
GAATAAGCATGTTCCC-1_1	control1	1996	1043	Control	1.1523	0	10	10	Collecting_duct_cell
GAATAAGGTCGCCATG-1_1	control1	953	763	Control	1.46905	0	2	2	Distal_tubule_cell
GAATAAGGTGGGTCAA-1_1	control1	5701	2387	Control	0.385897	0	5	5	Distal_tubule_cell
GAATAAGTCTGTCCGT-1_1	control1	569	475	Control	4.39367	0	0	0	Proximal_tubule_cell
GAATGAAAGAAACCTA-1_1	control1	3234	1930	Control	2.13358	0	1	1	Proximal_tubule_cell
GAATGAAAGTCCGTAT-1_1	control1	531	461	Control	3.20151	0	0	0	Proximal_tubule_cell
GAATGAACACGAGAGT-1_1	control1	5286	2269	Control	0.510783	0	5	5	Distal_tubule_cell
GAATGAACAGCATACT-1_1	control1	1205	895	Control	1.49378	0	2	2	Distal_tubule_cell
GAATGAACAGCATGAG-1_1	control1	923	657	Control	4.98375	0	13	13	Intercalated_cell
GAATGAACATTTGCTT-1_1	control1	1672	1199	Control	1.97368	0	0	0	Proximal_tubule_cell
GAATGAAGTACGACCC-1_1	control1	4513	1880	Control	0.598272	0	7	7	Endothelial_cell
GAATGAAGTATTCGTG-1_1	control1	5789	2461	Control	0.570047	0	5	5	Distal_tubule_cell
GAATGAAGTGTTGAGG-1_1	control1	2006	1247	Control	1.74477	0	7	7	Endothelial_cell
GAATGAAGTTCCAACA-1_1	control1	1393	1005	Control	1.50754	0	0	0	Proximal_tubule_cell
GAATGAAGTTTGTTGG-1_1	control1	4221	2236	Control	5.66217	0	1	1	Proximal_tubule_cell
GAATGAATCCTAGGGC-1_1	control1	1390	916	Control	2.30216	0	6	6	Distal_tubule_cell
GAATGAATCCTCAACC-1_1	control1	603	498	Control	2.98507	0	0	0	Proximal_tubule_cell
GAATGAATCGCATGGC-1_1	control1	4620	2239	Control	0.627706	0	7	7	Endothelial_cell
GACACGCAGCTAACAA-1_1	control1	1120	870	Control	2.23214	0	0	0	Proximal_tubule_cell
GACACGCAGGACACCA-1_1	control1	619	516	Control	4.84653	0	0	0	Proximal_tubule_cell
GACACGCCACATCTTT-1_1	control1	5277	2174	Control	0.379003	0	7	7	Endothelial_cell
GACACGCGTACCAGTT-1_1	control1	919	683	Control	9.358	0	2	2	Distal_tubule_cell
GACACGCGTTGGAGGT-1_1	control1	2630	1689	Control	1.71103	0	1	1	Proximal_tubule_cell
GACACGCTCTGTCCGT-1_1	control1	1399	978	Control	1.64403	0	1	1	Proximal_tubule_cell
GACAGAGAGATCCGAG-1_1	control1	548	464	Control	5.29197	0	0	0	Proximal_tubule_cell
GACAGAGAGTCATGCT-1_1	control1	506	430	Control	4.74308	0	0	0	Proximal_tubule_cell
GACAGAGAGTCCATAC-1_1	control1	5387	2263	Control	0.334138	0	12	12	Podocyte
GACAGAGCACTATCTT-1_1	control1	1123	844	Control	1.86999	0	0	0	Proximal_tubule_cell
GACAGAGGTGTCAATC-1_1	control1	1846	1117	Control	0.975081	0	17	17	Macrophages
GACAGAGTCCTGTACC-1_1	control1	899	635	Control	2.44716	0	13	13	Intercalated_cell
GACCAATAGGTGATAT-1_1	control1	1148	759	Control	2.43902	0	10	10	Collecting_duct_cell
GACCAATCAGATGGCA-1_1	control1	3023	1469	Control	1.72015	0	12	12	Podocyte
GACCAATCAGGAACGT-1_1	control1	870	687	Control	3.7931	0	0	0	Proximal_tubule_cell
GACCAATCATCGGTTA-1_1	control1	4185	2134	Control	0.501792	0	1	1	Proximal_tubule_cell
GACCAATGTGCACGAA-1_1	control1	3895	1829	Control	0.359435	0	7	7	Endothelial_cell
GACCTGGAGAACTGTA-1_1	control1	1889	1249	Control	1.95871	0	4	4	Collecting_duct_cell
GACCTGGAGCCGTCGT-1_1	control1	3823	1939	Control	0.470834	0	5	5	Distal_tubule_cell
GACCTGGAGGGAACGG-1_1	control1	529	431	Control	6.23819	0	0	0	Proximal_tubule_cell
GACCTGGAGGGATGGG-1_1	control1	694	550	Control	5.04323	0	2	2	Distal_tubule_cell
GACCTGGCAGGGCATA-1_1	control1	2167	1267	Control	1.84587	0	5	5	Distal_tubule_cell
GACCTGGTCGGTCCGA-1_1	control1	854	651	Control	2.57611	0	3	3	Collecting_duct_cell
GACGCGTAGAAACCAT-1_1	control1	3166	1853	Control	1.1055	0	3	3	Collecting_duct_cell
GACGCGTAGACATAAC-1_1	control1	3100	1521	Control	1.51613	0	14	14	Endothelial_cell
GACGCGTAGCTGTCTA-1_1	control1	508	406	Control	6.69291	0	6	6	Distal_tubule_cell
GACGCGTCATGCCACG-1_1	control1	1899	1309	Control	0.947867	0	1	1	Proximal_tubule_cell
GACGCGTGTACCGCTG-1_1	control1	1054	785	Control	1.6129	0	6	6	Distal_tubule_cell
GACGCGTGTAGGCATG-1_1	control1	2524	1421	Control	0.237718	0	5	5	Distal_tubule_cell
GACGCGTTCAAACGGG-1_1	control1	741	586	Control	3.64372	0	0	0	Proximal_tubule_cell
GACGGCTAGAACTGTA-1_1	control1	2200	1286	Control	5.68182	0	3	3	Collecting_duct_cell
GACGGCTGTCCGAAGA-1_1	control1	749	602	Control	2.93725	0	0	0	Proximal_tubule_cell
GACGGCTGTTTCGCTC-1_1	control1	1683	1118	Control	5.22876	0	2	2	Distal_tubule_cell
GACGGCTTCATTATCC-1_1	control1	3332	1574	Control	2.55102	0	13	13	Intercalated_cell
GACGTGCAGGAATTAC-1_1	control1	5451	2167	Control	0.587048	0	10	10	Collecting_duct_cell
GACGTGCAGTCCCACG-1_1	control1	1135	850	Control	1.85022	0	1	1	Proximal_tubule_cell
GACGTGCAGTGAACAT-1_1	control1	557	467	Control	6.10413	0	0	0	Proximal_tubule_cell
GACGTGCCACCGCTAG-1_1	control1	888	705	Control	3.26577	0	0	0	Proximal_tubule_cell
GACGTTAAGAGGTACC-1_1	control1	844	633	Control	3.43602	0	2	2	Distal_tubule_cell
GACGTTAAGATATGCA-1_1	control1	639	508	Control	3.91236	0	2	2	Distal_tubule_cell
GACGTTAAGGGAGTAA-1_1	control1	730	566	Control	4.79452	0	0	0	Proximal_tubule_cell
GACGTTACAAGAAAGG-1_1	control1	1536	1095	Control	2.60417	0	2	2	Distal_tubule_cell
GACGTTACACTGAAGG-1_1	control1	1108	791	Control	2.79783	0	0	0	Proximal_tubule_cell
GACGTTACAGACTCGC-1_1	control1	2887	1338	Control	0.969865	0	18	18	Endothelial_cell
GACTAACCAAGACACG-1_1	control1	5123	2234	Control	0.390396	0	5	5	Distal_tubule_cell
GACTAACCAGACAGGT-1_1	control1	2939	1656	Control	0.816604	0	20	20	T_cell
GACTAACGTGACGGTA-1_1	control1	1313	978	Control	3.3511	0	0	0	Proximal_tubule_cell
GACTAACGTTGGTTTG-1_1	control1	3293	1727	Control	0.576981	0	4	4	Collecting_duct_cell
GACTAACTCCCTAATT-1_1	control1	5517	2432	Control	0.398767	0	12	12	Podocyte
GACTAACTCTGTTGAG-1_1	control1	519	426	Control	7.51445	0	0	0	Proximal_tubule_cell
GACTACAAGCTGTTCA-1_1	control1	1578	1023	Control	1.52091	0	7	7	Endothelial_cell
GACTACAAGTGTACGG-1_1	control1	703	583	Control	2.41821	0	0	0	Proximal_tubule_cell
GACTACACAGTGGAGT-1_1	control1	2900	1846	Control	0.724138	0	7	7	Endothelial_cell
GACTACAGTCAGAAGC-1_1	control1	641	544	Control	3.90016	0	0	0	Proximal_tubule_cell
GACTACAGTTTAAGCC-1_1	control1	3565	1759	Control	1.17812	0	16	16	Macrophages
GACTACATCCAGGGCT-1_1	control1	4068	1686	Control	0.516224	0	10	10	Collecting_duct_cell
GACTACATCCTGCCAT-1_1	control1	741	555	Control	7.55735	0	0	0	Proximal_tubule_cell
GACTACATCGCAGGCT-1_1	control1	4788	2111	Control	0.56391	0	7	7	Endothelial_cell
GACTACATCTCCTATA-1_1	control1	910	620	Control	0	0	5	5	Distal_tubule_cell
GACTGCGAGTGTCCAT-1_1	control1	707	568	Control	1.83876	0	7	7	Endothelial_cell
GACTGCGAGTTCGCAT-1_1	control1	555	447	Control	6.12613	0	7	7	Endothelial_cell
GACTGCGCAAACCTAC-1_1	control1	641	510	Control	4.9922	0	0	0	Proximal_tubule_cell
GACTGCGCAGCAGTTT-1_1	control1	777	633	Control	5.53411	0	0	0	Proximal_tubule_cell
GACTGCGCAGCGAACA-1_1	control1	5594	2277	Control	1.37647	0	4	4	Collecting_duct_cell
GACTGCGCATACGCTA-1_1	control1	3970	2159	Control	0.881612	0	1	1	Proximal_tubule_cell
GACTGCGCATTGGTAC-1_1	control1	653	521	Control	3.98162	0	12	12	Podocyte
GAGCAGAAGAAACGAG-1_1	control1	5399	2207	Control	0.592702	0	13	13	Intercalated_cell
GAGCAGAAGTTGAGTA-1_1	control1	583	470	Control	6.34648	0	6	6	Distal_tubule_cell
GAGCAGACAACGATCT-1_1	control1	2233	1277	Control	1.07479	0	7	7	Endothelial_cell
GAGCAGACACGAAATA-1_1	control1	967	653	Control	3.10238	0	3	3	Collecting_duct_cell
GAGCAGACATCGGACC-1_1	control1	698	586	Control	3.15186	0	0	0	Proximal_tubule_cell
GAGCAGAGTCCTAGCG-1_1	control1	1811	1202	Control	5.57703	0	0	0	Proximal_tubule_cell
GAGCAGAGTTTGGCGC-1_1	control1	4023	1905	Control	0.944569	0	7	7	Endothelial_cell
GAGGTGAAGCACGCCT-1_1	control1	2134	1317	Control	2.015	0	11	11	Proximal_tubule_cell
GAGGTGAAGGGCTCTC-1_1	control1	1176	877	Control	3.06122	0	0	0	Proximal_tubule_cell
GAGGTGACACACCGAC-1_1	control1	1287	986	Control	2.4087	0	0	0	Proximal_tubule_cell
GAGGTGACACGTTGGC-1_1	control1	1666	1078	Control	2.40096	0	5	5	Distal_tubule_cell
GAGGTGACAGATGAGC-1_1	control1	1947	1234	Control	2.00308	0	13	13	Intercalated_cell
GAGGTGAGTATGCTTG-1_1	control1	839	653	Control	6.7938	0	0	0	Proximal_tubule_cell
GAGGTGATCCAGATCA-1_1	control1	1857	1022	Control	2.53096	0	16	16	Macrophages
GAGGTGATCGTGGTCG-1_1	control1	1999	1361	Control	2.95148	0	12	12	Podocyte
GAGGTGATCGTTGCCT-1_1	control1	4499	1973	Control	1.42254	0	5	5	Distal_tubule_cell
GAGTCCGAGAAGCCCA-1_1	control1	2419	1320	Control	0.785449	0	14	14	Endothelial_cell
GAGTCCGAGAGGTACC-1_1	control1	725	583	Control	3.72414	0	0	0	Proximal_tubule_cell
GAGTCCGAGCGTGAAC-1_1	control1	2092	1202	Control	9.70363	0	9	9	B_cell
GAGTCCGAGTCCGGTC-1_1	control1	1911	1160	Control	1.56986	0	16	16	Macrophages
GAGTCCGAGTTAGCGG-1_1	control1	911	691	Control	3.29308	0	7	7	Endothelial_cell
GAGTCCGAGTTCGATC-1_1	control1	549	439	Control	4.18944	0	7	7	Endothelial_cell
GAGTCCGCAAGCCTAT-1_1	control1	1954	1328	Control	1.84237	0	2	2	Distal_tubule_cell
GAGTCCGCAAGGTGTG-1_1	control1	853	678	Control	2.57913	0	0	0	Proximal_tubule_cell
GAGTCCGCATCTGGTA-1_1	control1	860	660	Control	2.7907	0	2	2	Distal_tubule_cell
GAGTCCGGTCAAAGCG-1_1	control1	3835	1757	Control	0.756193	0	7	7	Endothelial_cell
GAGTCCGGTTGGTTTG-1_1	control1	529	427	Control	4.15879	0	0	0	Proximal_tubule_cell
GAGTCCGTCTCACATT-1_1	control1	959	744	Control	6.46507	0	7	7	Endothelial_cell
GATCAGTAGAGTTGGC-1_1	control1	2012	1231	Control	1.29225	0	14	14	Endothelial_cell
GATCAGTAGTGACTCT-1_1	control1	540	459	Control	6.48148	0	2	2	Distal_tubule_cell
GATCAGTGTAATTGGA-1_1	control1	1033	706	Control	5.4211	0	7	7	Endothelial_cell
GATCAGTGTCCCGACA-1_1	control1	2988	1405	Control	0.83668	0	10	10	Collecting_duct_cell
GATCAGTGTCCGAAGA-1_1	control1	4459	1984	Control	1.25589	0	14	14	Endothelial_cell
GATCAGTGTCTCCACT-1_1	control1	2369	1417	Control	1.22415	0	7	7	Endothelial_cell
GATCAGTGTCTCTTTA-1_1	control1	4181	1867	Control	2.75054	0	14	14	Endothelial_cell
GATCAGTGTTTGGCGC-1_1	control1	6062	2227	Control	0.742329	0	16	16	Macrophages
GATCAGTTCACTTACT-1_1	control1	4970	2359	Control	1.02616	0	14	14	Endothelial_cell
GATCGATCAGTAACGG-1_1	control1	948	725	Control	3.69198	0	2	2	Distal_tubule_cell
GATCGATCATGTCGAT-1_1	control1	3333	2041	Control	0.750075	0	7	7	Endothelial_cell
GATCGATGTCAACATC-1_1	control1	5614	2403	Control	1.78126	0	4	4	Collecting_duct_cell
GATCGATGTCGCGTGT-1_1	control1	983	752	Control	0.305188	0	1	1	Proximal_tubule_cell
GATCGATGTGTGACGA-1_1	control1	677	562	Control	6.05613	0	0	0	Proximal_tubule_cell
GATCGATTCAAACCAC-1_1	control1	1857	1060	Control	1.18471	0	13	13	Intercalated_cell
GATCGATTCAAAGACA-1_1	control1	3492	1837	Control	1.20275	0	12	12	Podocyte
GATCGATTCGTAGATC-1_1	control1	2907	1767	Control	2.75198	0	9	9	B_cell
GATCGCGGTAAACCTC-1_1	control1	592	501	Control	7.09459	0	0	0	Proximal_tubule_cell
GATCGCGGTTATCGGT-1_1	control1	531	439	Control	6.21469	0	2	2	Distal_tubule_cell
GATCGCGTCCGAAGAG-1_1	control1	819	644	Control	2.5641	0	7	7	Endothelial_cell
GATCGTAAGAATAGGG-1_1	control1	1411	984	Control	3.82707	0	0	0	Proximal_tubule_cell
GATCGTAAGGTGGGTT-1_1	control1	3020	1532	Control	1.42384	0	9	9	B_cell
GATCGTACAGACAAAT-1_1	control1	707	532	Control	4.52617	0	3	3	Collecting_duct_cell
GATCGTACAGATGGGT-1_1	control1	885	502	Control	3.72881	0	9	9	B_cell
GATCGTAGTAGCGTCC-1_1	control1	1048	696	Control	6.20229	0	2	2	Distal_tubule_cell
GATCGTAGTTCACCTC-1_1	control1	2929	1403	Control	5.15534	0	3	3	Collecting_duct_cell
GATCGTATCGCCGTGA-1_1	control1	1548	1150	Control	1.42119	0	0	0	Proximal_tubule_cell
GATCTAGAGCTAACTC-1_1	control1	1194	916	Control	2.34506	0	2	2	Distal_tubule_cell
GATCTAGAGTTACGGG-1_1	control1	564	479	Control	7.80142	0	0	0	Proximal_tubule_cell
GATCTAGCAGTAGAGC-1_1	control1	878	671	Control	8.31435	0	0	0	Proximal_tubule_cell
GATCTAGCATATGCTG-1_1	control1	952	744	Control	3.2563	0	0	0	Proximal_tubule_cell
GATCTAGGTCAATACC-1_1	control1	782	632	Control	4.09207	0	0	0	Proximal_tubule_cell
GATCTAGGTTGAGTTC-1_1	control1	724	499	Control	0.414365	0	6	6	Distal_tubule_cell
GATCTAGTCCGTTGCT-1_1	control1	1143	886	Control	3.2371	0	0	0	Proximal_tubule_cell
GATGAAAAGGCCATAG-1_1	control1	758	601	Control	2.24274	0	0	0	Proximal_tubule_cell
GATGAAAAGGGATGGG-1_1	control1	4984	2180	Control	0.501605	0	5	5	Distal_tubule_cell
GATGAAACAGACGCTC-1_1	control1	1027	721	Control	1.36319	0	5	5	Distal_tubule_cell
GATGAAACAGGCAGTA-1_1	control1	2889	1370	Control	0.449983	0	13	13	Intercalated_cell
GATGAAAGTACGAAAT-1_1	control1	1310	913	Control	1.52672	0	0	0	Proximal_tubule_cell
GATGAAAGTATGCTTG-1_1	control1	1278	926	Control	1.72144	0	0	0	Proximal_tubule_cell
GATGAAAGTCATATCG-1_1	control1	987	776	Control	2.83688	0	0	0	Proximal_tubule_cell
GATGAAAGTCGCTTCT-1_1	control1	689	553	Control	4.209	0	0	0	Proximal_tubule_cell
GATGAAATCAGATAAG-1_1	control1	879	690	Control	3.41297	0	0	0	Proximal_tubule_cell
GATGAAATCCTGCCAT-1_1	control1	2613	1455	Control	0.727134	0	5	5	Distal_tubule_cell
GATGAGGCAATCCAAC-1_1	control1	4883	2375	Control	1.88409	0	1	1	Proximal_tubule_cell
GATGAGGCACGCATCG-1_1	control1	2279	1478	Control	5.96753	0	2	2	Distal_tubule_cell
GATGAGGCAGACGCAA-1_1	control1	1026	783	Control	7.11501	0	2	2	Distal_tubule_cell
GATGAGGCATACGCCG-1_1	control1	4553	2169	Control	7.97277	0	13	13	Intercalated_cell
GATGAGGGTTTGGGCC-1_1	control1	2121	1339	Control	3.53607	0	1	1	Proximal_tubule_cell
GATGAGGTCTTACCTA-1_1	control1	3317	1854	Control	0.452216	0	4	4	Collecting_duct_cell
GATGCTAAGAGTTGGC-1_1	control1	763	585	Control	7.07733	0	3	3	Collecting_duct_cell
GATGCTACAATAAGCA-1_1	control1	3569	1963	Control	1.26086	0	1	1	Proximal_tubule_cell
GATGCTACACCAACCG-1_1	control1	643	511	Control	6.6874	0	2	2	Distal_tubule_cell
GATGCTAGTAATTGGA-1_1	control1	3585	1909	Control	1.64575	0	1	1	Proximal_tubule_cell
GATGCTAGTCCGCTGA-1_1	control1	1232	866	Control	2.5974	0	7	7	Endothelial_cell
GATGCTAGTGCAACGA-1_1	control1	755	579	Control	5.56291	0	13	13	Intercalated_cell
GATTCAGAGGGATGGG-1_1	control1	1573	1119	Control	1.01716	0	0	0	Proximal_tubule_cell
GATTCAGAGTATCTCG-1_1	control1	797	610	Control	9.41029	0	0	0	Proximal_tubule_cell
GATTCAGCACTCGACG-1_1	control1	615	509	Control	4.87805	0	0	0	Proximal_tubule_cell
GATTCAGCATGCATGT-1_1	control1	4849	2059	Control	2.04166	0	9	9	B_cell
GATTCAGGTCACTTCC-1_1	control1	906	713	Control	5.40839	0	2	2	Distal_tubule_cell
GCAAACTAGACACTAA-1_1	control1	4443	2226	Control	0.855278	0	4	4	Collecting_duct_cell
GCAAACTTCTACCTGC-1_1	control1	792	562	Control	3.53535	0	0	0	Proximal_tubule_cell
GCAAACTTCTCAAACG-1_1	control1	551	444	Control	6.71506	0	0	0	Proximal_tubule_cell
GCAATCAAGAAACCTA-1_1	control1	3807	2084	Control	0.814289	0	1	1	Proximal_tubule_cell
GCAATCAAGAGGTACC-1_1	control1	1670	1238	Control	1.49701	0	2	2	Distal_tubule_cell
GCAATCAAGATGCGAC-1_1	control1	3827	1929	Control	1.43716	0	1	1	Proximal_tubule_cell
GCAATCAAGGTCGGAT-1_1	control1	1684	1138	Control	1.18765	0	3	3	Collecting_duct_cell
GCAATCAGTAAGTGTA-1_1	control1	658	550	Control	5.47112	0	0	0	Proximal_tubule_cell
GCAATCAGTCCTCCAT-1_1	control1	844	638	Control	2.48815	0	0	0	Proximal_tubule_cell
GCAATCAGTTGCGCAC-1_1	control1	758	629	Control	2.77045	0	2	2	Distal_tubule_cell
GCAATCAGTTGTGGAG-1_1	control1	5929	2085	Control	0.489121	0	10	10	Collecting_duct_cell
GCAATCATCAATAAGG-1_1	control1	5011	2470	Control	0.0798244	0	1	1	Proximal_tubule_cell
GCAATCATCTTTAGGG-1_1	control1	2321	1534	Control	1.24946	0	0	0	Proximal_tubule_cell
GCACATAGTTATGCGT-1_1	control1	1745	1196	Control	1.03152	0	2	2	Distal_tubule_cell
GCACATATCCTAGGGC-1_1	control1	706	597	Control	3.25779	0	0	0	Proximal_tubule_cell
GCACATATCTCTTATG-1_1	control1	3626	1704	Control	0.634308	0	14	14	Endothelial_cell
GCACATATCTGACCTC-1_1	control1	576	462	Control	3.64583	0	7	7	Endothelial_cell
GCACATATCTGTTTGT-1_1	control1	601	466	Control	4.49251	0	6	6	Distal_tubule_cell
GCACTCTAGTGGTAAT-1_1	control1	772	604	Control	0.388601	0	0	0	Proximal_tubule_cell
GCACTCTCACCAGTTA-1_1	control1	2608	1454	Control	1.91718	0	1	1	Proximal_tubule_cell
GCACTCTCAGGGTATG-1_1	control1	6167	2249	Control	0.843198	0	17	17	Macrophages
GCACTCTGTCGCTTCT-1_1	control1	1011	763	Control	6.33037	0	0	0	Proximal_tubule_cell
GCACTCTTCCCTCTTT-1_1	control1	986	757	Control	3.34686	0	0	0	Proximal_tubule_cell
GCAGCCAAGTATCTCG-1_1	control1	1054	759	Control	9.10816	0	2	2	Distal_tubule_cell
GCAGCCAAGTGCCAGA-1_1	control1	6620	2484	Control	0.483384	0	8	8	Collecting_duct_cell
GCAGCCACACATGACT-1_1	control1	1198	903	Control	2.00334	0	0	0	Proximal_tubule_cell
GCAGCCACAGGGAGAG-1_1	control1	4217	2091	Control	3.1539	0	9	9	B_cell
GCAGCCACATGAGCGA-1_1	control1	1147	876	Control	1.48213	0	0	0	Proximal_tubule_cell
GCAGCCACATGTCGAT-1_1	control1	4496	2145	Control	0.533808	0	11	11	Proximal_tubule_cell
GCAGCCATCGCTAGCG-1_1	control1	1109	860	Control	3.156	0	2	2	Distal_tubule_cell
GCAGCCATCGCTTGTC-1_1	control1	3956	2024	Control	0.884732	0	1	1	Proximal_tubule_cell
[truncated: 19,091 more rows]
