# Supplementary material for: Common gene signatures and molecular mechanisms of diabetic nephropathy and metabolic syndrome
Source: Front Public Health. 2023 Mar 30;11:1150122. doi: 10.3389/fpubh.2023.1150122 (PMC10151256; doi:10.3389/fpubh.2023.1150122)
Supplement: Supplementary file 7 [file Table_7.XLS]

## Sheet: Sheet1
Cell	P.value
Proximal tubule cell	1.53e-11
Distal tubule cell	1.1e-36
Collecting duct cell	0.303148
Endothelial cell	8.81e-15
B cell	7.23e-07
Podocyte	0.0906213
Intercalated cell	0.616707
Macrophages	0.0108375
T cell	0.0967018
